# Supplementary material for: Integrated clinical and genomic characterization of Acinetobacter baumannii causing bloodstream infections in a Chinese tertiary hospital
Source: J Med Microbiol. 2026 Jul 7;75(7):002177. doi: 10.1099/jmm.0.002177 (PMC13340785; doi:10.1099/jmm.0.002177)
Supplement: Fig. S1. [file jmm-75-02177-s001.xlsx]

## Sheet:  Supplementary Table S1
Assembly	Largest contig	Total length	GC (%)	N50	N90	auN	L50	L90	N's per 100kbp
aba001	256320	3905319	39.03	87744	22490	95953.1	16	51	0
aba003	398737	3947650	38.85	166969	42608	203767	7	25	0
aba004	364238	3964195	38.89	131730	40300	152096	10	31	0
aba005	364239	4079935	38.88	153243	38654	156232	10	32	0
aba006	364239	4079881	38.88	153243	38654	156230	10	32	0
aba009	364238	4019140	38.87	147044	46412	165405	10	27	0
aba011	466819	4111997	38.94	210634	50051	224603	7	22	0
aba012	466819	4112023	38.94	210634	50045	224604	7	22	0
aba014	364239	4080409	38.88	151961	38655	154529	10	32	0
aba015	320029	4067005	38.89	153244	38655	152643	10	31	0
aba016	301462	3937829	38.94	140728	27199	139292	10	35	0
aba020	364239	4067698	38.89	146970	38654	161519	10	31	0
aba021	466819	4111618	38.94	204634	50050	212733	7	23	0
aba023	231232	3676876	39.06	91002	27698	96451.8	15	41	0
aba024	364239	4103168	38.89	164804	40066	174378	9	29	0
aba025	364239	3892422	38.81	164307	45655	195074	7	24	0
aba027	364238	4099912	38.95	131243	42610	151817	11	30	0
aba029	231691	3787479	38.94	76202	25352	89062.3	17	50	0
aba030	236385	3730522	38.92	71512	22192	80584.1	18	54	0
aba032	466819	4111753	38.94	210634	50051	224647	7	22	0
aba033	497208	4062367	38.85	275284	42610	239643	6	20	0
aba035	364239	4065014	38.86	153244	38655	155501	10	32	0
aba036	497208	4015688	38.84	285135	47671	259323	6	19	0
aba038	364239	4067361	38.89	146970	38654	161584	10	31	0
aba039	398739	3943588	38.83	166970	42610	203386	7	25	0
aba042	292475	3909964	38.81	194072	48001	173902	8	24	0
aba043	364238	3980533	38.89	147011	42608	155572	10	28	0
aba044	329680	3980886	38.91	220247	50358	203747	8	20	0
aba045	322518	4049744	38.82	174630	50358	179021	9	24	0
aba046	322518	3980738	38.91	185998	44532	189998	8	23	0
aba047	292359	3774029	38.96	162174	48001	170755	9	23	0
aba048	329680	3980145	38.91	220247	50349	203796	8	20	0
aba049	347868	3922319	38.84	167724	50057	178808	9	22	0
aba050	175376	3896426	39.09	87348	24355	85485.7	17	50	0
aba051	292467	3839100	38.92	176540	44158	168507	9	24	0
aba052	292359	3882559	38.84	167722	50301	165884	9	25	0
aba053	322518	4007632	38.78	174630	47671	175654	9	25	0
aba055	364237	4103261	38.93	172845	64804	184390	9	23	0
aba057	322518	4050018	38.82	174630	50358	179014	9	24	0
aba059	292475	3913929	38.84	167724	50301	166416	9	25	0
aba063	346123	3931581	38.86	162174	48003	171878	9	24	0
aba064	364238	4082521	38.87	137073	44991	159376	11	28	0
aba065	292475	3858165	38.95	162173	42610	166802	9	25	0
aba066	347868	3928191	38.8	161946	42610	166118	9	27	0
aba069	292475	3953005	38.85	162173	42610	166246	9	26	0
aba070	466819	4111196	38.94	210634	50268	212222	7	23	0
aba071	272752	3837728	38.91	194074	48002	172642	8	23	0
aba072	364238	4083132	38.87	137073	44931	159352	11	28	0
aba074	497208	4061166	38.85	275284	42610	239712	6	20	0
aba075	497208	4060345	38.85	275284	41729	237752	6	21	0
aba077	458402	4009609	38.89	169210	44939	204658	8	24	0
aba078	292475	3913243	38.84	167724	50301	164859	9	25	0
aba079	364247	4086058	39.09	137398	44022	170264	10	28	0
aba080	348409	4089573	38.91	160135	50045	180321	9	26	0
aba081	364238	3852297	38.93	217056	46412	213264	7	21	0
aba082	292475	3875391	38.95	162171	42610	168280	9	25	0
aba083	364236	4068942	38.89	146971	38694	163578	10	30	0
aba085	440618	3926896	38.91	157503	48697	206141	8	24	0
aba088	466819	4111394	38.94	210634	49565	213289	7	24	0
aba089	345732	3867740	38.92	164728	44620	171137	9	24	0
aba090	364238	3976784	38.81	196281	50283	181949	8	25	0
aba091	364238	3976728	38.81	196281	50283	181948	8	25	0
aba092	353607	4004547	38.87	158920	54292	187981	8	23	0
aba093	466819	4125611	38.95	169939	43631	213188	8	23	0
aba095	364238	3996559	38.86	147042	41062	155258	10	30	0
aba097	466814	4111737	38.94	210634	50051	224651	7	22	0
aba098	346122	3917313	38.89	162174	47998	173887	9	24	0
aba101	346123	3990073	38.86	162173	42610	169526	9	26	0
aba102	353608	4053274	39.04	137073	52449	153895	11	27	0
aba103	322518	3992250	38.83	220280	42610	196145	8	23	0
aba107	340439	3934855	38.83	184522	43742	186035	8	23	0
aba108	497208	4061983	38.85	220247	38806	227333	7	22	0
aba111	353609	3820913	38.93	133445	42610	162919	9	28	0
aba112	466819	4121372	38.96	161947	43780	208500	8	24	0
aba114	364238	3976828	38.81	196280	50283	181942	8	25	0
aba116	346122	3918331	38.96	162172	42610	171171	9	26	0
aba117	315417	3823437	38.97	164612	65574	191751	8	20	0
aba118	292475	3952594	38.85	162171	42610	166217	9	26	0
aba119	466819	3933889	38.88	161947	50057	188189	9	23	0
aba122	292475	3940582	38.85	194076	42230	169194	8	27	0
aba124	364238	4019295	38.87	146981	42610	164458	10	27	0
aba126	419398	3916710	38.88	193553	47423	222672	7	20	0
aba127	292475	3941106	38.85	194076	42229	169314	8	27	0
aba128	292475	3941475	38.85	194074	42230	169304	8	27	0
aba129	466819	4015814	38.95	253321	109135	244380	6	17	0
aba130	466819	3987006	39.05	220353	109135	243572	6	17	0
aba131	292474	3978084	38.91	167724	47155	163343	9	27	0
aba134	340428	3855662	38.94	194074	47155	190546	8	21	0
aba137	347869	3978742	38.82	167718	39832	172960	8	27	0
aba138	272752	3905275	38.82	167724	42992	167356	9	25	0
aba141	364239	3947784	38.95	153178	41013	158165	10	28	0
aba142	364158	4137618	38.93	141570	38694	170752	10	29	0
aba143	221003	3758411	38.98	77143	22165	94924	15	48	0
aba146	292475	3944270	38.87	194072	42610	172844	9	25	0
aba148	353609	3941009	39.04	146897	46816	165203	9	28	0
aba149	392600	4043335	38.88	161940	48336	195605	8	24	0
aba150	340428	3846769	38.9	158712	43473	157978	9	26	0
aba154	347869	3927856	38.8	161947	47155	174145	9	25	0
aba157	292475	3980083	38.86	163918	36286	154561	9	30	0
aba159	293813	4030516	38.87	142396	37848	143648	10	32	7.37
aba160	427377	3858738	38.94	155070	44903	185106	8	25	0
aba165	292475	3874933	38.94	162174	42610	165574	9	27	0
aba166	364240	3975527	38.84	155561	50274	169060	9	26	0
aba168	497208	4068259	38.84	196430	42610	219233	7	24	0
aba169	384202	3851778	38.96	163920	50056	177790	9	23	0
aba170	257653	3977473	38.82	131651	36207	136881	11	33	14.15
aba171	292410	3814987	38.96	161945	47155	160724	10	24	0
aba175	347868	3964370	38.82	158712	42610	159561	9	29	0
aba176	359270	3920323	38.79	153377	42608	162013	10	26	0
aba178	470828	4064911	38.84	175341	18745	214289	7	28	0
aba179	340087	3920298	38.79	153377	42610	159285	10	26	0
aba180	255080	3875471	39.02	65230	19374	86494.3	17	57	0
aba181	466819	3967547	39.04	220397	57655	242610	6	18	0
aba182	292359	4019855	38.89	163920	42610	161228	9	29	0
aba183	384189	3852066	38.96	163918	48002	173433	9	24	0
aba184	466819	3987001	39.05	215812	109135	243080	6	17	0
aba185	364224	3968888	39.06	152275	74270	178880	9	22	0
aba186	292475	3875536	38.94	194076	47155	176837	8	24	0
aba187	161982	3757276	39.02	71033	20882	73875.9	19	56	0
aba189	292475	3974575	38.85	161946	42610	159091	9	28	0
aba190	292474	3878825	38.94	194076	41249	174176	8	25	0
aba191	292475	3875491	38.94	194076	47155	176837	8	24	0
aba192	427202	3918458	38.94	155070	42110	195620	8	26	0
aba193	347868	3983401	38.81	161948	42610	163810	9	29	0
aba194	364238	4043859	38.82	148846	47694	153546	10	28	0
aba195	350034	4144390	38.89	166193	42159	184199	8	26	0
abaH047	292475	3981250	38.81	130861	47155	154778	10	28	0
abaH120	250461	3814031	38.9	88643	30256	118887	12	39	0
abaH122	381439	3980151	38.86	203549	50283	193782	8	24	0
abaH129	292475	3974934	38.81	140792	47155	153034	10	28	0
abaH151	381439	3978381	38.85	147011	50283	185399	8	25	0
abaH169	263909	3875892	38.81	139921	42606	137235	11	31	0
abaH174	392628	3859042	38.92	164078	46422	203920	7	23	0
abaH190	292475	3952257	38.85	158979	42164	154942	10	29	0
abaH192	364238	4095201	38.93	155848	42610	164402	10	28	0
abaH228	466819	4088800	38.9	161947	42610	191383	9	27	0
abaH237	292475	3953900	38.85	158976	42452	155492	10	28	0
abaH272	292475	3929107	38.8	130862	42610	138026	11	31	0
abaH279	381439	3970137	38.84	203549	52474	193716	8	23	0
abaH339	292475	3932620	38.86	162172	47999	158578	9	26	0
abaH377	449694	4064374	38.93	204412	51343	225481	7	22	0
abaH395	231231	3691632	39.03	62672	24163	81144.2	17	54	0
abaH407	364238	4112564	38.94	192380	50060	182925	8	25	0
abaH441	411927	3908365	38.97	110409	35628	175039	9	33	0
abaH481	292475	3952340	38.85	140791	42165	145423	10	30	0
abaH489	364238	4006052	38.85	158559	39162	173896	9	29	0
abaH547	256604	3936444	38.78	141525	38640	137579	11	30	0
abaH568	292475	3937558	38.83	121909	47114	140499	11	30	0
abaH583	364238	4098933	39.09	163751	46410	172140	9	26	0
abaH591	364238	3987342	39.05	220353	70877	204850	7	20	0
abaH708	350034	4131058	38.87	133032	46236	160231	10	29	0

## Sheet: Supplementary Table S2 ASTs
Isolate number	ST(Paster)	ST（Oxford）	ST（Oxford）	KL	OCL	Date	Year	Gender	Dept	Age	IPM	FEP	CRO	CAZ	CIP	LEV	SXT	GEN	TOB	SAM
aba001	ST33	ST1377	1377	KL116	OCL6	2016-07-14	2016	female	Cardiovascular Medicine Ward	81	S	S	I	S	S	S	S	S	S	S
aba003	ST2	ST1684	1684	KL49	OCL1	2016-07-31	2016	male	Hepatobiliary Surgery Ward	73	R	R	R	R	R	R	S	R	R	R
aba004	ST2	ST368	368	KL34	OCL1	2016-07-31	2016	male	Surgical ICU	19	R	R	R	R	R	R	S	R	S	R
aba005	ST2	ST208	208	KL7	OCL1	2016-08-07	2016	male	Surgical ICU	22	R	R	R	R	R	R	R	R	R	R
aba006	ST2	ST208	208	KL7	OCL1	2016-02-20	2016	male	Hepatobiliary Surgery Ward	58	R	R	R	R	R	I	S	R	R	R
aba009	ST2	ST369	369	KL9	OCL1	2016-01-27	2016	male	Nephrology ICU	61	R	I	R	R	R	R	R	R	R	R
aba011	ST2	ST540	540	KL160	OCL1	2016-03-15	2016	male	Emergency Department ICU	59	R	R	R	R	R	R	R	R	R	R
aba012	ST2	ST540	540	KL160	OCL1	2016-03-16	2016	male	Surgical ICU	37	R	R	R	R	R	I	S	R	S	R
aba014	ST2	ST208	208	KL7	OCL1	2016-03-22	2016	male	Other Internal Medicine Ward	46	R	R	R	R	R	R	R	R	R	R
aba015	ST2	ST208	208	KL7	OCL1	2016-03-29	2016	male	Surgical ICU	51	R	R	R	R	R	I	R	R	R	R
aba016	ST40	ST373	373	KL47	OCL6	2016-03-30	2016	female	Surgical ICU	78	S	S	S	S	S	S	S	S	S	S
aba020	ST2	ST208	208	KL7	OCL1	2016-05-23	2016	male	Surgical ICU	68	R	R	R	R	R	R	R	R	R	R
aba021	ST2	ST540	540	KL160	OCL1	2016-05-01	2016	male	Tumor Surgery Ward	74	R	R	R	R	R	I	S	R	S	R
aba023	ST33	ST2371	2371	KL96	OCL6	2016-05-09	2016	male	Surgical ICU	77	S	S	I	S	S	S	S	S	S	S
aba024	ST2	ST208	208	KL7	OCL1	2016-05-13	2016	male	Emergency Rescue Ward	84	R	R	R	R	R	R	R	R	R	R
aba025	ST2	ST191	191	KL72	OCL1	2016-05-26	2016	male	Neurology ICU	90	R	R	R	R	R	R	S	R	R	R
aba027	ST2	ST368	368	KL34	OCL1	2016-06-01	2016	male	Emergency Department ICU	50	R	R	R	R	R	R	R	R	R	R
aba029	ST2831	ST2460	2460	KL92	OCL6	2016-06-14	2016	female	Other Internal Medicine Ward	2	S	S	S	S	S	S	S	S	S	S
aba030	ST193	ST2459	2459	KL142	OCL6	2016-06-23	2016	female	Gastroenterology Ward	54	S	S	S	S	S	S	S	I	S	S
aba032	ST2	ST540	540	KL160	OCL1	2016-07-01	2016	male	Emergency Rescue Ward	65	R	R	R	R	R	I	S	R	S	R
aba033	ST2	ST1779	1779	KL9	OCL1	2016-08-10	2016	female	Emergency Department ICU	72	R	R	R	R	R	R	R	R	R	R
aba035	ST2	ST208	208	KL7	OCL1	2016-08-04	2016	male	Surgical ICU	67	R	R	R	R	R	R	R	R	R	R
aba036	ST2	ST1779	1779	KL9	OCL1	2016-08-16	2016	male	Surgical ICU	58	R	R	R	R	R	I	R	R	R	R
aba038	ST2	ST208	208	KL7	OCL1	2016-08-26	2016	male	Surgical ICU	38	R	R	R	R	R	R	R	R	R	R
aba039	ST2	ST1684	1684	KL49	OCL1	2016-08-15	2016	male	Hepatobiliary Surgery Ward	71	R	R	R	R	R	R	S	R	R	R
aba042	ST2	ST195	195	KL3	OCL1	2016-08-29	2016	male	Respiratory Medicine Ward	87	R	R	R	R	R	R	S	R	R	R
aba043	ST2	ST369	369	KL9	OCL1	2016-09-27	2016	male	Nephrology ICU	56	R	R	R	R	R	R	R	R	R	R
aba044	ST2	ST1779	1779	KL9	OCL1	2016-09-20	2016	female	Other Surgery Ward	60	R	R	R	R	R	I	R	S	S	R
aba045	ST2	ST1779	1779	KL9	OCL1	2016-10-09	2016	male	Surgical ICU	32	R	R	R	R	R	I	R	S	S	R
aba046	ST2	ST1779	1779	KL9	OCL1	2016-10-26	2016	male	Surgical ICU	30	R	R	R	R	R	I	R	S	S	R
aba047	ST2	ST195	195	KL3	OCL1	2016-10-20	2016	male	Hepatobiliary Surgery Ward	31	R	R	R	R	R	R	S	S	S	R
aba048	ST2	ST1779	1779	KL9	OCL1	2016-10-26	2016	female	Surgical ICU	25	R	R	R	R	R	I	R	S	S	R
aba049	ST2	ST195	195	KL3	OCL1	2016-11-17	2016	male	Tumor Surgery Ward	65	R	R	R	R	R	R	S	R	R	R
aba050	ST33	ST2371	2371	KL37	OCL6	2016-11-14	2016	female	Dermatology Ward	49	S	S	S	S	S	S	S	S	S	S
aba051	ST2	ST195	195	KL3	OCL1	2016-10-26	2016	male	Hepatobiliary Surgery Ward	20	R	R	R	R	R	R	R	R	R	R
aba052	ST2	ST195	195	KL3	OCL1	2016-11-02	2016	male	Cardiovascular Medicine ICU	46	R	R	R	R	R	I	S	S	S	R
aba053	ST2	ST1779	1779	KL9	OCL1	2016-11-09	2016	male	Other Surgery Ward	54	R	R	R	R	R	I	R	S	S	R
aba055	ST2	ST369	369	KL9	OCL1	2016-11-09	2016	male	Neurosurgery ICU	50	R	R	R	R	R	R	R	R	R	R
aba057	ST2	ST1779	1779	KL9	OCL1	2016-12-05	2016	male	Surgical ICU	69	R	R	R	R	R	I	R	S	S	R
aba059	ST2	ST195	195	KL3	OCL1	2016-11-28	2016	male	Respiratory ICU	84	R	R	R	R	R	I	S	R	R	R
aba063	ST2	ST195	195	KL3	OCL1	2016-12-24	2016	female	Surgical ICU	22	R	R	R	R	R	R	S	R	R	R
aba064	ST2	ST208	208	KL2	OCL1	2016-12-20	2016	male	Respiratory ICU	83	R	R	R	R	R	R	R	R	R	R
aba065	ST2	ST195	195	KL3	OCL1	2017-01-12	2017	male	Other Internal Medicine Ward	69	R	R	R	R	R	I	S	S	S	R
aba066	ST2	ST938	938	KL210	OCL1	2017-01-20	2017	female	Hepatobiliary Surgery Ward	82	R	R	R	R	R	I	R	R	R	R
aba069	ST2	ST195	195	KL3	OCL1	2017-02-01	2017	female	Surgical ICU	33	R	R	R	R	R	I	S	R	R	R
aba070	ST2	ST540	540	KL160	OCL1	2017-02-10	2017	female	Surgical ICU	67	R	R	R	R	R	R	S	R	S	R
aba071	ST2	ST195	195	KL3	OCL1	2017-02-11	2017	male	Emergency Department ICU	50	R	R	R	R	R	R	S	R	R	R
aba072	ST2	ST208	208	KL2	OCL1	2017-01-24	2017	male	Hepatobiliary Surgery Ward	78	R	R	R	R	R	R	R	R	R	R
aba074	ST2	ST1779	1779	KL9	OCL1	2017-02-23	2017	male	Neurology ICU	88	R	R	R	R	R	I	S	R	S	R
aba075	ST2	ST1779	1779	KL9	OCL1	2017-02-15	2017	female	Emergency Department ICU	66	R	R	R	R	R	I	R	R	R	R
aba077	ST2	ST191	191	KL72	OCL1	2017-02-20	2017	female	Neurology ICU	21	R	R	R	R	R	I	S	R	S	R
aba078	ST2	ST195	195	KL3	OCL1	2017-03-02	2017	female	Other Internal Medicine Ward	39	R	R	R	R	R	I	S	R	R	R
aba079	ST2	ST208	208	KL2	OCL1	2017-02-28	2017	male	Other Internal Medicine Ward	63	R	R	R	R	R	R	R	R	R	R
aba080	ST2	ST540	540	KL160	OCL1	2017-03-09	2017	male	Respiratory Medicine Ward	85	R	R	R	R	R	R	R	R	R	R
aba081	ST2	ST368	368	KL161	OCL1	2017-03-14	2017	male	Emergency Department ICU	67	R	R	R	R	R	R	S	S	S	R
aba082	ST2	ST195	195	KL3	OCL1	2017-04-13	2017	male	Hepatobiliary Surgery Ward	62	R	R	R	R	R	I	S	R	R	R
aba083	ST2	ST208	208	KL7	OCL1	2017-04-20	2017	male	Surgical ICU	65	R	R	R	R	R	R	R	R	R	R
aba085	ST40	ST373	373	KL96	OCL6	2017-04-12	2017	male	Other Internal Medicine Ward	73	S	S	I	S	S	S	S	S	S	S
aba088	ST2	ST540	540	KL160	OCL1	2017-04-29	2017	male	Surgical ICU	58	R	R	R	R	R	I	S	R	S	R
aba089	ST2	ST369	369	KL9	OCL1	2017-05-07	2017	male	Emergency Department ICU	73	R	R	R	R	R	I	S	R	R	R
aba090	ST2	ST368	368	KL34	OCL1	2017-04-28	2017	male	Cardiovascular Medicine ICU	81	R	R	R	R	R	R	R	R	R	R
aba091	ST2	ST368	368	KL34	OCL1	2017-05-02	2017	male	Surgical ICU	54	R	R	R	R	R	I	S	R	S	R
aba092	ST2	ST369	369	KL9	OCL1	2017-05-20	2017	male	Surgical ICU	67	R	I	R	R	R	R	R	R	R	I
aba093	ST2	ST540	540	KL160	OCL1	2017-05-18	2017	male	Emergency Department ICU	83	R	R	R	R	R	R	R	R	R	R
aba095	ST2	ST208	208	KL2	OCL1	2017-06-05	2017	male	Surgical ICU	49	R	R	R	R	R	R	R	R	S	R
aba097	ST2	ST540	540	KL160	OCL1	2017-06-02	2017	male	Surgical ICU	80	R	R	R	R	R	I	S	R	S	R
aba098	ST2	ST195	195	KL3	OCL1	2017-06-10	2017	male	Surgical ICU	49	R	R	R	R	R	I	R	R	R	R
aba101	ST2	ST195	195	KL3	OCL1	2017-07-04	2017	female	Surgical ICU	58	R	R	R	R	R	I	R	R	R	R
aba102	ST2	ST208	208	KL2	OCL1	2017-07-02	2017	male	Hepatobiliary Surgery Ward	43	R	R	R	R	R	R	R	R	R	R
aba103	ST2	ST1779	1779	KL9	OCL1	2017-07-16	2017	male	Cardiovascular Medicine Ward	83	R	R	R	R	R	R	R	R	R	R
aba107	ST2	ST195	195	KL3	OCL1	2017-08-17	2017	male	Neurosurgery ICU	24	R	R	R	R	R	I	R	R	R	R
aba108	ST2	ST1779	1779	KL9	OCL1	2017-08-18	2017	female	Surgical ICU	67	R	R	R	R	R	R	R	R	R	R
aba111	ST2	ST208	208	KL2	OCL1	2017-09-28	2017	male	Surgical ICU	63	R	R	R	R	R	R	S	R	S	R
aba112	ST2	ST540	540	KL160	OCL1	2017-09-21	2017	female	Respiratory ICU	50	R	R	R	R	R	R	R	R	R	R
aba114	ST2	ST368	368	KL34	OCL1	2017-09-22	2017	male	Surgical ICU	67	R	R	R	R	R	R	R	R	R	R
aba116	ST2	ST195	195	KL3	OCL1	2017-10-12	2017	male	Gastroenterology Ward	67	R	R	R	R	R	I	R	R	R	R
aba117	ST2	ST369	369	KL9	OCL1	2017-10-19	2017	male	Cardiovascular Medicine ICU	70	R	R	R	R	R	R	R	R	R	R
aba118	ST2	ST195	195	KL3	OCL1	2017-10-30	2017	female	Hepatobiliary Surgery Ward	67	R	R	R	R	R	R	S	R	R	R
aba119	ST2	ST540	540	KL160	OCL1	2017-10-29	2017	male	Surgical ICU	74	R	R	R	R	R	R	S	R	S	R
aba122	ST2	ST195	195	KL3	OCL1	2017-12-29	2017	male	Emergency Department ICU	59	R	R	R	R	R	R	S	R	R	R
aba124	ST2	ST369	369	KL9	OCL1	2018-01-08	2018	male	Nephrology ICU	48	R	R	R	R	R	R	R	R	R	R
aba126	ST2	ST368	368	KL34	OCL1	2018-01-04	2018	female	Emergency Department ICU	48	R	R	R	I	R	R	R	S	S	R
aba127	ST2	ST195	195	KL3	OCL1	2018-01-28	2018	male	Emergency Department ICU	72	R	R	R	R	R	R	S	R	R	R
aba128	ST2	ST195	195	KL3	OCL1	2018-02-01	2018	female	Emergency Department ICU	45	R	R	R	R	R	R	S	R	R	R
aba129	ST2	ST540	540	KL160	OCL1	2018-02-05	2018	female	Emergency Department ICU	58	R	R	R	R	R	R	R	R	R	R
aba130	ST2	ST540	540	KL160	OCL1	2018-02-16	2018	male	Emergency Department ICU	57	R	R	R	R	R	I	R	R	R	R
aba131	ST2	ST195	195	KL3	OCL1	2018-03-15	2018	male	Hepatobiliary Surgery Ward	65	R	R	R	R	R	R	S	S	S	R
aba134	ST2	ST195	195	KL3	OCL1	2018-04-22	2018	male	Cardiovascular Medicine ICU	91	R	R	R	R	R	I	R	R	R	R
aba137	ST2	ST938	938	KL210	OCL1	2018-05-02	2018	male	Emergency Department ICU	80	R	R	R	R	R	I	R	R	R	R
aba138	ST2	ST195	195	KL3	OCL1	2018-05-26	2018	male	Gastroenterology Ward	84	R	R	R	R	R	R	S	R	R	R
aba141	ST2	ST208	208	KL2	OCL1	2018-08-02	2018	female	Hepatobiliary Surgery Ward	22	R	R	R	R	R	R	R	R	R	R
aba142	ST2	ST381	381	KL77	OCL1	2018-08-03	2018	male	Surgical ICU	40	R	R	R	R	R	R	R	R	R	R
aba143	ST2701	ST2457	2457	KL104	OCL6	2018-09-19	2018	female	Other Surgery Ward	11	S	S	S	S	S	S	S	S	S	S
aba146	ST2	ST195	195	KL3	OCL1	2018-08-17	2018	female	Hepatobiliary Surgery Ward	35	R	R	R	R	R	I	S	R	R	R
aba148	ST2	ST208	208	KL2	OCL1	2018-10-10	2018	male	Hepatobiliary Surgery Ward	47	R	R	R	R	R	R	R	R	R	R
aba149	ST2	ST368	368	KL161	OCL1	2018-10-12	2018	female	Dermatology Ward	51	R	R	R	R	R	R	R	R	S	R
aba150	ST2	ST938	938	KL210	OCL1	2018-10-22	2018	male	Other Internal Medicine Ward	56	R	R	R	R	R	R	R	R	R	R
aba154	ST2	ST938	938	KL210	OCL1	2018-11-09	2018	male	Gastroenterology Ward	82	R	R	R	R	R	R	R	R	R	R
aba157	ST2	ST208	208	KL2	OCL1	2018-12-20	2018	male	Hepatobiliary Surgery Ward	16	R	R	R	R	R	R	S	R	R	R
aba159	ST2	ST208	208	KL2	OCL1	2019-01-05	2019	male	Emergency Department ICU	49	R	R	R	R	R	R	R	R	R	R
aba160	ST40	ST373	373	KL47	OCL6	2018-12-26	2018	female	Other Internal Medicine Ward	46	S	S	I	S	S	S	S	S	S	S
aba165	ST2	ST195	195	KL3	OCL1	2019-04-02	2019	male	Emergency Department ICU	47	R	R	R	R	R	R	S	R	R	R
aba166	ST2	ST368	368	KL34	OCL1	2019-04-12	2019	male	Hepatobiliary Surgery Ward	58	R	R	R	R	R	I	R	R	R	R
aba168	ST2	ST1779	1779	KL9	OCL1	2019-05-19	2019	male	Hepatobiliary Surgery Ward	44	R	R	R	R	R	I	R	R	R	R
aba169	ST2	ST208	208	KL2	OCL1	2019-05-22	2019	male	Tumor Surgery Ward	60	R	R	R	R	R	R	S	R	R	R
aba170	ST2	ST368	368	KL34	OCL1	2019-05-26	2019	male	Gastroenterology Ward	69	R	R	R	R	R	R	S	R	R	R
aba171	ST2	ST195	195	KL3	OCL1	2019-05-25	2019	female	Emergency Rescue Ward	24	R	R	R	R	R	I	S	R	R	R
aba175	ST2	ST938	938	KL210	OCL1	2019-06-18	2019	female	Emergency Department	56	R	R	R	R	R	R	R	S	S	R
aba176	ST2	ST368	368	KL34	OCL1	2019-07-29	2019	male	Emergency Department ICU	80	R	R	R	R	R	I	S	R	R	R
aba178	ST2	ST1779	1779	KL9	OCL1	2019-08-01	2019	female	Gastroenterology Ward	81	R	R	R	R	R	I	R	R	R	R
aba179	ST2	ST368	368	KL34	OCL1	2019-08-14	2019	male	Hepatobiliary Surgery Ward	61	R	R	R	R	R	R	S	R	R	R
aba180	ST132	ST2458	2458	KL48	OCL6	2019-08-18	2019	female	Other Internal Medicine Ward	51	S	S	I	S	S	S	S	S	S	S
aba181	ST2	ST540	540	KL160	OCL1	2019-08-24	2019	female	Hepatobiliary Surgery Ward	55	R	R	R	R	R	R	S	R	S	R
aba182	ST2	ST208	208	KL2	OCL1	2019-08-27	2019	male	Dermatology Ward	40	R	R	R	R	R	I	R	R	S	R
aba183	ST2	ST208	208	KL2	OCL1	2019-08-31	2019	male	Tumor Surgery Ward	59	R	R	R	R	R	R	S	R	R	R
aba184	ST2	ST540	540	KL160	OCL1	2019-09-08	2019	male	Tumor Surgery Ward	61	R	R	R	R	R	R	R	R	R	R
aba185	ST2	ST208	208	KL2	OCL1	2019-09-08	2019	female	Hepatobiliary Surgery Ward	50	R	R	R	R	R	R	S	S	S	R
aba186	ST2	ST195	195	KL3	OCL1	2019-10-06	2019	male	Hepatobiliary Surgery Ward	62	R	R	R	R	R	I	S	R	R	R
aba187	ST2034	ST1110	1110	KL139	OCL6	2019-09-26	2019	female	Other Surgery Ward	7	S	S	I	S	S	S	S	S	S	S
aba189	ST2	ST195	195	KL3	OCL1	2019-09-27	2019	male	Emergency Department	68	R	R	R	R	R	I	S	R	R	R
aba190	ST2	ST195	195	KL3	OCL1	2019-10-26	2019	male	Gastroenterology Ward	85	R	R	R	R	R	R	S	R	R	R
aba191	ST2	ST195	195	KL3	OCL1	2019-11-05	2019	male	Gastroenterology Ward	71	R	R	R	R	R	I	S	I	S	R
aba192	ST40	ST373	373	KL47	OCL6	2019-12-01	2019	male	Other Surgery Ward	52	S	S	I	S	S	S	S	S	S	S
aba193	ST2	ST938	938	KL210	OCL1	2019-12-16	2019	female	Emergency Department ICU	76	R	R	R	R	R	R	R	R	R	R
aba194	ST2	ST369	369	KL9	OCL1	2019-12-14	2019	male	Tumor Surgery Ward	65	R	R	R	R	R	R	S	S	S	R
aba195	ST25	ST229	229	KL116	OCL6	2019-12-27	2019	female	Tumor Surgery Ward	50	R	R	I	I	R	R	R	R	R	I
abaH047	ST2	ST938	938	KL210	OCL1	2018-02-10	2018	male	Surgical ICU	29	R	R	R	R	R	I	R	R	R	R
abaH120	ST1749	ST2339	2339	KL48	OCL6	2018-04-23	2018	female	Surgical ICU	49	S	S	I	S	S	S	S	S	S	S
abaH122	ST2	ST191	191	KL72	OCL1	2018-04-23	2018	male	Surgical ICU	46	R	R	R	R	R	R	R	R	R	R
abaH129	ST2	ST938	938	KL210	OCL1	2018-05-01	2018	male	Surgical ICU	47	R	R	R	R	R	R	R	R	R	R
abaH151	ST2	ST191	191	KL72	OCL1	2018-05-21	2018	male	Surgical ICU	67	R	R	R	R	R	R	R	R	R	R
abaH169	ST2	ST195	195	KL3	OCL1	2018-06-08	2018	male	Neurology ICU	55	R	R	R	R	R	R	S	S	S	R
abaH174	ST2	ST368	368	KL161	OCL1	2018-06-12	2018	male	Surgical ICU	62	R	R	R	R	R	R	S	S	S	R
abaH190	ST2	ST195	195	KL3	OCL1	2018-06-20	2018	male	Cardiovascular Medicine ICU	58	R	R	R	R	R	I	S	R	R	R
abaH192	ST2	ST540	540	KL160	OCL1	2018-06-22	2018	female	Surgical ICU	69	R	R	R	R	R	R	R	R	R	R
abaH228	ST2	ST540	540	KL160	OCL1	2018-07-14	2018	male	Surgical ICU	72	R	R	R	R	R	R	R	R	R	R
abaH237	ST2	ST195	195	KL3	OCL1	2018-07-20	2018	male	Cardiovascular Medicine ICU	43	R	R	R	R	R	I	S	R	R	R
abaH272	ST2	ST938	938	KL210	OCL1	2018-09-08	2018	male	Surgical ICU	47	R	R	R	R	R	I	R	R	R	R
abaH279	ST2	ST191	191	KL72	OCL1	2018-09-12	2018	male	Surgical ICU	24	R	R	R	R	R	R	R	R	R	R
abaH339	ST2	ST195	195	KL3	OCL1	2018-11-15	2018	male	Surgical ICU	66	R	R	R	R	R	R	S	S	S	R
abaH377	ST40	ST373	373	KL45	OCL6	2018-12-20	2018	male	Cardiovascular Medicine ICU	62	S	S	I	S	S	S	S	S	S	S
abaH395	ST33	ST1482	1482	KL127	OCL6	2019-01-12	2019	male	Surgical ICU	70	S	S	I	S	S	S	S	S	S	S
abaH407	ST2	ST540	540	KL160	OCL1	2019-01-24	2019	male	Surgical ICU	32	R	R	R	R	R	I	S	R	S	R
abaH441	ST1159	ST1598	1598	KL11	OCL8	2019-03-11	2019	male	Cardiovascular Medicine ICU	6	S	S	I	S	S	S	S	S	S	S
abaH481	ST2	ST195	195	KL3	OCL1	2019-04-12	2019	female	Cardiovascular Medicine ICU	69	R	R	R	R	R	R	S	R	R	R
abaH489	ST2	ST540	540	KL160	OCL1	2019-04-17	2019	male	Respiratory ICU	70	R	R	R	R	R	R	R	R	R	R
abaH547	ST2	ST368	368	KL34	OCL1	2019-06-12	2019	male	Cardiovascular Medicine ICU	45	R	R	R	R	R	R	S	R	R	R
abaH568	ST2	ST208	208	KL2	OCL1	2019-06-26	2019	male	Surgical ICU	80	R	R	R	R	R	R	S	R	R	R
abaH583	ST2	ST540	540	KL160	OCL1	2019-07-10	2019	male	Neurology ICU	60	R	R	R	R	R	R	R	R	S	R
abaH591	ST2	ST540	540	KL160	OCL1	2019-07-25	2019	male	Surgical ICU	37	R	R	R	R	R	R	R	R	R	R
abaH708	ST25	ST229	229	KL116	OCL6	2019-11-02	2019	female	Neurosurgery ICU	65	R	R	I	S	R	R	R	R	I	I

## Sheet: Supplementary Table S2 AMR gene
Isolate number	OCL	KL	ST(Paster)	ST（Oxford）	aac(3)-IIa	aac(3)-Ia	aac(6')-30-aac(6')-Ib	aac(6')-Ian	ant(3'')-Ia	aph(3'')-Ib	aph(3')-Ia	aph(6)-Id	armA	ADC-25	OXA-106	OXA-120	OXA-23	OXA-430	OXA-431	OXA-64	OXA-66	TEM-191	TEM-1D	catB8	mph(E)	msr(E)	sul1	sul2	tet(B)
aba001	OCL6	KL116	ST33	ST1377	0	0	0	0	0	0	0	0	0	1	0	1	0	0	0	0	0	0	0	0	0	0	0	0	0
aba003	OCL1	KL49	ST2	ST1684	0	0	0	0	0	1	1	1	1	1	0	0	1	0	0	0	1	0	1	0	1	1	0	0	1
aba004	OCL1	KL34	ST2	ST368	0	1	0	0	1	1	1	1	0	1	0	0	1	0	0	0	1	0	1	0	0	0	1	0	1
aba005	OCL1	KL7	ST2	ST208	0	0	0	0	1	1	1	1	1	1	0	0	1	0	0	0	1	0	1	1	1	1	1	1	1
aba006	OCL1	KL7	ST2	ST208	0	0	0	0	1	1	1	1	1	1	0	0	1	0	0	0	1	0	1	1	1	1	1	1	1
aba009	OCL1	KL9	ST2	ST369	0	0	0	0	1	1	1	1	1	1	0	0	1	0	0	0	1	0	1	1	1	1	1	0	1
aba011	OCL1	KL160	ST2	ST540	0	1	0	0	1	1	1	1	0	1	0	0	1	0	0	0	1	0	1	0	0	0	1	0	1
aba012	OCL1	KL160	ST2	ST540	0	1	0	0	1	1	1	1	0	1	0	0	1	0	0	0	1	0	1	0	0	0	1	0	1
aba014	OCL1	KL7	ST2	ST208	0	0	0	0	1	1	1	1	1	1	0	0	1	0	0	0	1	0	1	1	1	1	1	1	1
aba015	OCL1	KL7	ST2	ST208	0	0	0	0	1	1	1	1	1	1	0	0	1	0	0	0	1	0	1	1	1	1	1	0	1
aba016	OCL6	KL47	ST40	ST373	0	0	0	0	0	0	0	0	0	1	0	0	0	1	0	0	0	0	0	0	0	0	0	0	0
aba020	OCL1	KL7	ST2	ST208	0	0	0	0	1	1	1	1	1	1	0	0	1	0	0	0	1	0	1	1	1	1	1	0	1
aba021	OCL1	KL160	ST2	ST540	0	1	0	0	1	1	1	1	0	1	0	0	1	0	0	0	1	0	1	0	0	0	1	0	1
aba023	OCL6	KL96	ST33	ST2371	0	0	0	0	0	0	0	0	0	1	0	1	0	0	0	0	0	0	0	0	0	0	0	0	0
aba024	OCL1	KL7	ST2	ST208	0	0	0	0	1	1	1	1	1	1	0	0	1	0	0	0	1	0	1	1	1	1	1	1	1
aba025	OCL1	KL72	ST2	ST191	0	0	0	0	0	0	0	0	0	1	0	0	1	0	0	0	1	0	0	0	0	0	0	0	0
aba027	OCL1	KL34	ST2	ST368	0	0	0	0	1	1	1	1	1	1	0	0	1	0	0	0	1	0	1	1	1	1	1	0	1
aba029	OCL6	KL92	ST2831	ST2460	0	0	0	0	0	0	0	0	0	1	0	1	0	0	0	0	0	0	0	0	0	0	0	0	0
aba030	OCL6	KL142	ST193	ST2459	0	0	0	0	0	0	0	0	0	1	0	1	0	0	0	0	0	0	0	0	0	0	0	0	0
aba032	OCL1	KL160	ST2	ST540	0	1	0	0	1	1	1	1	0	1	0	0	1	0	0	0	1	0	1	0	0	0	1	0	1
aba033	OCL1	KL9	ST2	ST1779	0	0	0	0	1	1	1	1	1	1	0	0	1	0	0	0	1	0	0	1	1	1	1	1	1
aba035	OCL1	KL7	ST2	ST208	0	0	0	0	0	1	1	1	0	1	0	0	1	0	0	0	1	0	1	0	0	0	1	1	1
aba036	OCL1	KL9	ST2	ST1779	0	0	0	0	1	1	1	1	1	1	0	0	1	0	0	0	1	0	0	1	1	1	1	1	1
aba038	OCL1	KL7	ST2	ST208	0	0	0	0	1	1	1	1	1	1	0	0	1	0	0	0	1	0	1	1	1	1	1	0	1
aba039	OCL1	KL49	ST2	ST1684	0	0	0	0	0	1	0	1	1	1	0	0	1	0	0	0	1	0	0	0	1	1	0	0	1
aba042	OCL1	KL3	ST2	ST195	0	0	0	0	0	1	0	1	1	1	0	0	1	0	0	0	1	0	1	0	1	1	0	0	1
aba043	OCL1	KL9	ST2	ST369	0	0	0	0	1	1	0	1	1	1	0	0	1	0	0	0	1	0	1	1	1	1	1	0	1
aba044	OCL1	KL9	ST2	ST1779	0	0	0	0	0	1	0	1	0	1	0	0	1	0	0	0	1	0	0	0	0	0	0	1	1
aba045	OCL1	KL9	ST2	ST1779	0	0	0	0	0	1	0	1	0	1	0	0	1	0	0	0	1	0	0	0	0	0	0	1	1
aba046	OCL1	KL9	ST2	ST1779	0	0	0	0	0	1	0	1	0	1	0	0	1	0	0	0	1	0	0	0	0	0	0	1	1
aba047	OCL1	KL3	ST2	ST195	0	0	0	0	0	1	1	1	0	1	0	0	1	0	0	0	1	0	1	0	0	0	0	0	1
aba048	OCL1	KL9	ST2	ST1779	0	0	0	0	0	1	0	1	0	1	0	0	1	0	0	0	1	0	0	0	0	0	0	1	1
aba049	OCL1	KL3	ST2	ST195	0	0	0	0	0	1	1	1	1	1	0	0	1	0	0	0	1	0	1	0	1	1	0	0	1
aba050	OCL6	KL37	ST33	ST2371	0	0	0	0	0	0	0	0	0	1	0	1	0	0	0	0	0	0	0	0	0	0	0	0	0
aba051	OCL1	KL3	ST2	ST195	0	0	0	0	0	0	1	0	1	1	0	0	1	0	0	0	1	0	1	0	1	1	0	0	0
aba052	OCL1	KL3	ST2	ST195	0	0	0	0	0	1	1	1	0	1	0	0	1	0	0	0	1	0	1	0	0	0	0	0	1
aba053	OCL1	KL9	ST2	ST1779	0	0	0	0	0	1	0	1	0	1	0	0	1	0	0	0	1	0	0	0	0	0	0	1	1
aba055	OCL1	KL9	ST2	ST369	0	0	0	0	1	1	1	1	1	1	0	0	1	0	0	0	1	0	1	1	1	1	1	0	1
aba057	OCL1	KL9	ST2	ST1779	0	0	0	0	0	1	0	1	0	1	0	0	1	0	0	0	1	0	0	0	0	0	0	1	1
aba059	OCL1	KL3	ST2	ST195	0	0	0	0	0	1	1	1	1	1	0	0	1	0	0	0	1	0	1	0	1	1	0	0	1
aba063	OCL1	KL3	ST2	ST195	0	0	0	0	0	1	1	1	1	1	0	0	1	0	0	0	1	0	1	0	1	1	0	0	1
aba064	OCL1	KL2	ST2	ST208	0	0	0	0	1	1	1	1	1	1	0	0	1	0	0	0	1	0	1	1	1	1	1	0	1
aba065	OCL1	KL3	ST2	ST195	0	0	0	0	0	1	1	1	0	1	0	0	1	0	0	0	1	0	1	0	0	0	0	0	1
aba066	OCL1	KL210	ST2	ST938	0	0	0	0	0	1	0	1	1	1	0	0	1	0	0	0	1	0	0	0	1	1	0	1	1
aba069	OCL1	KL3	ST2	ST195	0	0	0	0	0	1	1	1	1	1	0	0	1	0	0	0	1	0	1	0	1	1	0	0	1
aba070	OCL1	KL160	ST2	ST540	0	1	0	0	1	1	1	1	0	1	0	0	1	0	0	0	1	0	1	0	0	0	1	0	1
aba071	OCL1	KL3	ST2	ST195	0	0	0	0	0	1	0	1	1	1	0	0	1	0	0	0	1	0	1	0	1	1	0	0	1
aba072	OCL1	KL2	ST2	ST208	0	0	0	0	1	1	1	1	1	1	0	0	1	0	0	0	1	0	1	1	1	1	1	0	1
aba074	OCL1	KL9	ST2	ST1779	0	0	0	0	1	1	1	1	1	1	0	0	1	0	0	0	1	0	0	1	1	1	1	1	1
aba075	OCL1	KL9	ST2	ST1779	0	0	0	0	1	1	1	1	1	1	0	0	1	0	0	0	1	0	0	1	1	1	1	1	1
aba077	OCL1	KL72	ST2	ST191	0	1	0	0	1	0	0	0	0	1	0	0	1	0	0	0	1	0	1	0	0	0	1	0	0
aba078	OCL1	KL3	ST2	ST195	0	0	0	0	0	1	1	1	1	1	0	0	1	0	0	0	1	0	1	0	1	1	0	0	1
aba079	OCL1	KL2	ST2	ST208	0	1	0	0	1	1	1	1	1	1	0	0	1	0	0	0	1	0	1	1	1	1	1	0	1
aba080	OCL1	KL160	ST2	ST540	0	1	0	0	1	1	1	1	1	1	0	0	1	0	0	0	1	0	1	1	1	1	1	0	1
aba081	OCL1	KL161	ST2	ST368	0	0	0	0	0	1	1	1	1	1	0	0	1	0	0	0	1	0	1	0	1	1	0	0	1
aba082	OCL1	KL3	ST2	ST195	0	0	0	0	0	1	1	1	1	1	0	0	1	0	0	0	1	0	1	0	1	1	0	0	1
aba083	OCL1	KL7	ST2	ST208	0	0	0	0	1	1	1	1	1	1	0	0	1	0	0	0	1	0	1	1	1	1	1	0	1
aba085	OCL6	KL96	ST40	ST373	0	0	0	0	0	0	0	0	0	1	0	0	0	1	0	0	0	0	0	0	0	0	0	0	0
aba088	OCL1	KL160	ST2	ST540	0	1	0	0	1	1	1	1	0	1	0	0	1	0	0	0	1	0	1	0	0	0	1	0	1
aba089	OCL1	KL9	ST2	ST369	0	0	0	0	0	1	1	1	1	1	0	0	1	0	0	0	1	0	1	0	1	1	0	0	1
aba090	OCL1	KL34	ST2	ST368	0	0	0	0	0	1	0	1	1	1	0	0	1	0	0	0	1	0	0	0	1	1	0	1	1
aba091	OCL1	KL34	ST2	ST368	0	0	0	0	0	1	0	1	1	1	0	0	1	0	0	0	1	0	0	0	1	1	0	1	1
aba092	OCL1	KL9	ST2	ST369	0	1	0	0	1	1	0	1	1	1	0	0	1	0	0	0	1	0	0	0	1	1	1	0	1
aba093	OCL1	KL160	ST2	ST540	0	1	0	0	1	1	1	1	1	1	0	0	1	0	0	0	1	0	1	1	1	1	1	0	1
aba095	OCL1	KL2	ST2	ST208	0	1	0	0	1	1	1	1	0	1	0	0	1	0	0	0	1	0	1	0	0	0	1	1	1
aba097	OCL1	KL160	ST2	ST540	0	1	0	0	1	1	1	1	0	1	0	0	1	0	0	0	1	0	1	0	0	0	1	0	1
aba098	OCL1	KL3	ST2	ST195	0	0	0	0	0	1	1	1	1	1	0	0	1	0	0	0	1	0	1	0	1	1	0	1	1
aba101	OCL1	KL3	ST2	ST195	0	0	0	0	0	1	1	1	1	1	0	0	1	0	0	0	1	0	1	0	1	1	0	1	1
aba102	OCL1	KL2	ST2	ST208	0	1	0	0	1	1	1	1	1	1	0	0	1	0	0	0	1	0	1	1	1	1	1	0	1
aba103	OCL1	KL9	ST2	ST1779	0	0	0	0	1	1	1	1	1	1	0	0	1	0	0	0	1	0	0	1	1	1	1	1	1
aba107	OCL1	KL3	ST2	ST195	0	0	0	0	0	1	1	1	1	1	0	0	1	0	0	0	1	0	1	0	1	1	0	1	1
aba108	OCL1	KL9	ST2	ST1779	0	0	0	0	1	1	1	1	1	1	0	0	1	0	0	0	1	0	0	1	1	1	1	1	1
aba111	OCL1	KL2	ST2	ST208	0	1	0	0	1	1	1	1	0	1	0	0	1	0	0	0	1	0	0	0	1	1	1	0	1
aba112	OCL1	KL160	ST2	ST540	0	1	0	0	1	1	1	1	1	1	0	0	1	0	0	0	1	0	1	1	1	1	1	0	1
aba114	OCL1	KL34	ST2	ST368	0	0	0	0	0	1	0	1	1	1	0	0	1	0	0	0	1	0	0	0	1	1	0	1	1
aba116	OCL1	KL3	ST2	ST195	0	0	0	0	0	1	1	1	1	1	0	0	1	0	0	0	1	0	1	0	1	1	0	1	1
aba117	OCL1	KL9	ST2	ST369	0	1	0	0	1	1	0	1	1	1	0	0	1	0	0	0	1	0	0	0	1	1	1	0	1
aba118	OCL1	KL3	ST2	ST195	0	0	0	0	0	1	1	1	1	1	0	0	1	0	0	0	1	0	1	0	1	1	0	0	1
aba119	OCL1	KL160	ST2	ST540	0	1	0	0	1	1	1	1	0	1	0	0	1	0	0	0	1	0	1	0	0	0	1	0	1
aba122	OCL1	KL3	ST2	ST195	0	0	0	0	0	1	1	1	1	1	0	0	1	0	0	0	1	0	1	0	1	1	0	0	1
aba124	OCL1	KL9	ST2	ST369	0	0	0	0	1	1	1	1	1	1	0	0	1	0	0	0	1	0	1	1	1	1	1	0	1
aba126	OCL1	KL34	ST2	ST368	0	0	0	0	0	1	0	1	0	1	0	0	1	0	0	0	1	0	0	0	0	0	0	0	1
aba127	OCL1	KL3	ST2	ST195	0	0	0	0	0	1	1	1	1	1	0	0	1	0	0	0	1	0	1	0	1	1	0	0	1
aba128	OCL1	KL3	ST2	ST195	0	0	0	0	0	1	1	1	1	1	0	0	1	0	0	0	1	0	1	0	1	1	0	0	1
aba129	OCL1	KL160	ST2	ST540	0	1	0	0	1	1	1	1	1	1	0	0	1	0	0	0	1	0	1	1	1	1	1	0	1
aba130	OCL1	KL160	ST2	ST540	0	1	0	0	1	1	1	1	1	1	0	0	1	0	0	0	1	0	1	1	1	1	1	0	1
aba131	OCL1	KL3	ST2	ST195	0	0	0	0	0	1	0	1	0	1	0	0	1	0	0	0	1	0	0	0	0	0	0	0	1
aba134	OCL1	KL3	ST2	ST195	0	0	0	0	0	1	1	1	1	1	0	0	1	0	0	0	1	0	1	0	1	1	0	1	1
aba137	OCL1	KL210	ST2	ST938	0	0	0	0	0	1	0	1	1	1	0	0	1	0	0	0	1	0	0	0	1	1	0	1	1
aba138	OCL1	KL3	ST2	ST195	0	0	0	0	0	1	0	1	1	1	0	0	1	0	0	0	1	0	1	0	1	1	0	0	1
aba141	OCL1	KL2	ST2	ST208	0	0	0	0	1	1	1	1	1	1	0	0	1	0	0	0	1	0	0	1	1	1	1	1	1
aba142	OCL1	KL77	ST2	ST381	0	0	0	0	1	1	0	1	1	1	0	0	1	0	0	0	1	0	1	1	1	1	1	0	1
aba143	OCL6	KL104	ST2701	ST2457	0	0	0	0	0	0	0	0	0	1	1	0	0	0	0	0	0	0	0	0	0	0	0	0	0
aba146	OCL1	KL3	ST2	ST195	0	0	0	0	0	1	1	1	1	1	0	0	1	0	0	0	1	0	1	0	1	1	0	0	1
aba148	OCL1	KL2	ST2	ST208	0	1	0	0	1	1	1	1	1	1	0	0	1	0	0	0	1	0	1	1	1	1	1	0	1
aba149	OCL1	KL161	ST2	ST368	0	1	0	0	1	1	1	1	0	1	0	0	1	0	0	0	1	0	1	0	0	0	1	0	1
aba150	OCL1	KL210	ST2	ST938	0	0	0	0	0	1	0	1	1	1	0	0	1	0	0	0	1	0	0	0	1	1	0	1	1
aba154	OCL1	KL210	ST2	ST938	0	0	0	0	0	1	0	1	1	1	0	0	1	0	0	0	1	0	0	0	1	1	0	1	1
aba157	OCL1	KL2	ST2	ST208	0	0	0	0	0	1	1	1	1	1	0	0	1	0	0	0	1	0	1	0	1	1	0	0	1
aba159	OCL1	KL2	ST2	ST208	0	0	0	0	0	1	0	1	1	1	0	0	1	0	0	0	1	0	1	0	1	1	0	1	1
aba160	OCL6	KL47	ST40	ST373	0	0	0	0	0	0	0	0	0	1	0	0	0	1	0	0	0	0	0	0	0	0	0	0	0
aba165	OCL1	KL3	ST2	ST195	0	0	0	0	0	1	1	1	1	1	0	0	1	0	0	0	1	0	1	0	1	1	0	0	1
aba166	OCL1	KL34	ST2	ST368	0	0	0	0	1	1	1	1	1	1	0	0	1	0	0	0	1	0	0	1	1	1	1	1	1
aba168	OCL1	KL9	ST2	ST1779	0	0	0	0	1	1	1	1	1	1	0	0	1	0	0	0	1	0	0	1	1	1	1	0	1
aba169	OCL1	KL2	ST2	ST208	0	0	0	0	0	1	1	1	1	1	0	0	1	0	0	0	1	0	1	0	1	1	0	0	1
aba170	OCL1	KL34	ST2	ST368	0	0	0	0	0	1	0	1	1	1	0	0	1	0	0	0	1	0	0	0	1	1	0	0	1
aba171	OCL1	KL3	ST2	ST195	0	0	0	0	0	1	1	1	1	1	0	0	1	0	0	0	1	0	1	0	1	1	0	0	1
aba175	OCL1	KL210	ST2	ST938	0	0	0	0	0	1	0	1	0	1	0	0	1	0	0	0	1	0	0	0	0	0	0	1	1
aba176	OCL1	KL34	ST2	ST368	0	0	0	0	0	1	0	1	1	1	0	0	1	0	0	0	1	0	0	0	1	1	0	0	1
aba178	OCL1	KL9	ST2	ST1779	0	0	0	0	1	1	1	1	1	1	0	0	1	0	0	0	1	0	0	1	1	1	1	1	1
aba179	OCL1	KL34	ST2	ST368	0	0	0	0	0	1	0	1	1	1	0	0	1	0	0	0	1	0	0	0	1	1	0	0	1
aba180	OCL6	KL48	ST132	ST2458	0	0	0	0	0	0	0	0	0	1	0	1	0	0	0	0	0	0	0	0	0	0	0	0	0
aba181	OCL1	KL160	ST2	ST540	0	1	0	0	1	1	1	1	0	1	0	0	1	0	0	0	1	0	1	0	1	1	1	0	1
aba182	OCL1	KL2	ST2	ST208	0	0	0	0	0	1	1	1	1	1	0	0	1	0	0	0	1	0	1	0	1	1	0	1	1
aba183	OCL1	KL2	ST2	ST208	0	0	0	0	0	1	1	1	1	1	0	0	1	0	0	0	1	0	1	0	1	1	0	0	1
aba184	OCL1	KL160	ST2	ST540	0	1	0	0	1	1	1	1	1	1	0	0	1	0	0	0	1	0	1	1	1	1	1	0	1
aba185	OCL1	KL2	ST2	ST208	0	0	0	0	0	1	1	1	0	1	0	0	1	0	0	0	1	0	1	0	0	0	0	0	1
aba186	OCL1	KL3	ST2	ST195	0	0	0	0	0	1	1	1	1	1	0	0	1	0	0	0	1	0	1	0	1	1	0	0	1
aba187	OCL6	KL139	ST2034	ST1110	0	0	0	0	0	0	0	0	0	1	0	1	0	0	0	0	0	0	0	0	0	0	0	0	0
aba189	OCL1	KL3	ST2	ST195	0	0	0	0	0	1	1	1	1	1	0	0	1	0	0	0	1	0	1	0	1	1	0	0	1
aba190	OCL1	KL3	ST2	ST195	0	0	0	0	0	1	0	1	1	1	0	0	1	0	0	0	1	0	1	0	1	1	0	0	1
aba191	OCL1	KL3	ST2	ST195	0	0	0	0	0	1	1	1	1	1	0	0	1	0	0	0	1	0	1	0	1	1	0	0	1
aba192	OCL6	KL47	ST40	ST373	0	0	0	0	0	0	0	0	0	1	0	0	0	1	0	0	0	0	0	0	0	0	0	0	0
aba193	OCL1	KL210	ST2	ST938	0	0	0	0	0	1	0	1	1	1	0	0	1	0	0	0	1	0	0	0	1	1	0	1	1
aba194	OCL1	KL9	ST2	ST369	0	0	0	0	0	1	0	1	0	1	0	0	1	0	0	0	1	0	0	0	0	0	0	0	1
aba195	OCL6	KL116	ST25	ST229	1	0	0	1	0	1	0	1	0	1	0	0	1	0	0	1	0	0	0	0	0	0	0	1	1
abaH047	OCL1	KL210	ST2	ST938	0	0	0	0	0	1	0	1	1	1	0	0	1	0	0	0	1	0	0	0	1	1	0	1	1
abaH120	OCL6	KL48	ST1749	ST2339	0	0	0	0	0	0	0	0	0	1	0	0	0	0	1	0	0	0	0	0	0	0	0	0	0
abaH122	OCL1	KL72	ST2	ST191	0	0	0	0	1	1	1	1	1	1	0	0	1	0	0	0	1	0	1	1	1	1	1	0	1
abaH129	OCL1	KL210	ST2	ST938	0	0	0	0	0	1	0	1	1	1	0	0	1	0	0	0	1	0	0	0	1	1	0	1	1
abaH151	OCL1	KL72	ST2	ST191	0	0	0	0	1	1	1	1	1	1	0	0	1	0	0	0	1	0	1	1	1	1	1	0	1
abaH169	OCL1	KL3	ST2	ST195	0	0	0	0	0	1	0	1	0	1	0	0	1	0	0	0	1	0	1	0	0	0	0	0	1
abaH174	OCL1	KL161	ST2	ST368	0	0	0	0	0	1	1	1	1	1	0	0	1	0	0	0	1	0	1	0	1	1	0	0	1
abaH190	OCL1	KL3	ST2	ST195	0	0	0	0	0	1	1	1	1	1	0	0	1	0	0	0	1	0	1	0	1	1	0	0	1
abaH192	OCL1	KL160	ST2	ST540	0	0	0	0	1	1	1	1	1	1	0	0	1	0	0	0	1	1	0	1	1	1	1	0	1
abaH228	OCL1	KL160	ST2	ST540	0	0	0	0	1	1	1	1	1	1	0	0	1	0	0	0	1	0	1	1	1	1	1	0	1
abaH237	OCL1	KL3	ST2	ST195	0	0	0	0	0	1	1	1	1	1	0	0	1	0	0	0	1	0	1	0	1	1	0	0	1
abaH272	OCL1	KL210	ST2	ST938	0	0	0	0	0	1	0	1	1	1	0	0	1	0	0	0	1	0	0	0	1	1	0	1	1
abaH279	OCL1	KL72	ST2	ST191	0	0	0	0	1	1	1	1	1	1	0	0	1	0	0	0	1	0	0	1	1	1	1	0	1
abaH339	OCL1	KL3	ST2	ST195	0	0	0	0	0	1	1	1	0	1	0	0	1	0	0	0	1	0	1	0	0	0	0	0	1
abaH377	OCL6	KL45	ST40	ST373	0	0	0	0	0	0	0	0	0	1	0	0	0	1	0	0	0	0	0	0	0	0	0	0	0
abaH395	OCL6	KL127	ST33	ST1482	0	0	0	0	0	0	0	0	0	1	0	1	0	0	0	0	0	0	0	0	0	0	0	0	0
abaH407	OCL1	KL160	ST2	ST540	0	1	0	0	1	1	1	1	0	1	0	0	1	0	0	0	1	0	1	0	0	0	1	0	1
abaH441	OCL8	KL11	ST1159	ST1598	0	0	0	0	0	0	0	0	0	1	0	0	0	1	0	0	0	0	0	0	0	0	0	0	0
abaH481	OCL1	KL3	ST2	ST195	0	0	0	0	0	1	1	1	1	1	0	0	1	0	0	0	1	0	1	0	1	1	0	0	1
abaH489	OCL1	KL160	ST2	ST540	0	0	0	0	1	1	0	1	1	1	0	0	1	0	0	0	1	0	0	1	1	1	1	0	1
abaH547	OCL1	KL34	ST2	ST368	0	0	0	0	0	1	0	1	1	1	0	0	1	0	0	0	1	0	0	0	1	1	0	0	1
abaH568	OCL1	KL2	ST2	ST208	0	0	0	0	0	1	0	1	1	1	0	0	1	0	0	0	1	0	1	0	1	1	0	0	1
abaH583	OCL1	KL160	ST2	ST540	0	1	0	0	1	1	0	1	0	1	0	0	1	0	0	0	1	0	1	0	0	0	1	0	1
abaH591	OCL1	KL160	ST2	ST540	0	1	1	0	1	1	1	1	1	1	0	0	1	0	0	0	1	0	1	1	1	1	1	0	1
abaH708	OCL6	KL116	ST25	ST229	1	0	0	1	0	1	0	1	0	1	0	0	1	0	0	1	0	0	0	0	0	0	0	1	1

## Sheet: Supplementary Table S2 VFs
Isolate number	ST(Paster)	ST（Oxford）	ompA	adeF	adeG	adeH	bap	csuA/B	csuA	csuB	csuC	csuD	csuE	pgaA	pgaB	pgaC	pgaD	plc	plcD	lpsB	lpxA	lpxB	lpxC	lpxD	lpxL	lpxM	barA	barB	basA	basB	basC	basD	basF	basG	basH	basI	basJ	bauA	bauB	bauC	bauD	bauE	bauF	entE	hemO	abaI	abaR	bfmR	bfmS
aba001	ST33	ST1377	1	1	1	1	0	1	1	1	1	1	1	1	1	1	1	1	1	1	1	1	1	1	1	1	1	1	1	1	1	1	1	1	1	1	1	1	1	1	1	1	1	1	1	1	1	1	1
aba003	ST2	ST1684	1	1	1	1	1	1	1	1	1	1	1	1	1	1	1	1	1	1	1	1	1	1	1	1	1	1	1	1	1	1	1	1	1	1	1	1	1	1	1	1	1	1	1	1	0	1	1
aba004	ST2	ST368	1	1	1	1	1	1	1	0	1	1	1	1	1	1	1	1	1	1	1	1	1	1	1	1	1	1	1	1	1	1	1	1	1	1	1	1	1	1	1	1	1	1	1	1	1	1	1
aba005	ST2	ST208	1	1	1	1	1	1	1	0	1	1	1	1	1	1	1	1	1	1	1	1	1	1	1	1	1	1	1	1	1	1	1	1	1	1	1	1	1	1	1	1	1	1	1	1	1	1	1
aba006	ST2	ST208	1	1	1	1	1	1	1	0	1	1	1	1	1	1	1	1	1	1	1	1	1	1	1	1	1	1	1	1	1	1	1	1	1	1	1	1	1	1	1	1	1	1	1	1	1	1	1
aba009	ST2	ST369	1	1	1	1	1	1	1	0	1	1	1	1	1	1	1	1	1	1	1	1	1	1	1	1	1	1	1	1	1	1	1	1	1	1	1	1	1	1	1	1	1	1	1	1	1	1	1
aba011	ST2	ST540	1	1	1	1	1	1	1	1	1	1	1	1	1	1	1	1	1	1	1	1	1	1	1	1	1	1	1	1	1	1	1	1	1	1	1	1	1	1	1	1	1	1	0	1	1	1	1
aba012	ST2	ST540	1	1	1	1	1	1	1	1	1	1	1	1	1	1	1	1	1	1	1	1	1	1	1	1	1	1	1	1	1	1	1	1	1	1	1	1	1	1	1	1	1	1	0	1	1	1	1
aba014	ST2	ST208	1	1	1	1	1	1	1	0	1	1	1	1	1	1	1	1	1	1	1	1	1	1	1	1	1	1	1	1	1	1	1	1	1	1	1	1	1	1	1	1	1	1	1	1	1	1	1
aba015	ST2	ST208	1	1	1	1	1	1	1	1	1	1	1	1	1	1	1	1	1	1	1	1	1	1	1	1	1	1	1	1	1	1	1	1	1	1	1	1	1	1	1	1	1	1	1	1	1	1	1
aba016	ST40	ST373	1	1	1	1	1	1	1	1	1	1	1	1	1	1	1	1	1	1	1	1	1	1	1	1	1	1	1	1	1	1	1	1	1	1	1	1	1	1	1	1	1	1	0	1	1	1	1
aba020	ST2	ST208	1	1	1	1	1	1	1	0	1	1	1	1	1	1	1	1	1	1	1	1	1	1	1	1	1	1	1	1	1	1	1	1	1	1	1	1	1	1	1	1	1	1	1	1	1	1	1
aba021	ST2	ST540	1	1	1	1	1	1	1	1	1	1	1	1	1	1	1	1	1	1	1	1	1	1	1	1	1	1	1	1	1	1	1	1	1	1	1	1	1	1	1	1	1	1	0	1	1	1	1
aba023	ST33	ST2371	1	1	1	1	0	1	1	1	1	1	1	1	1	1	1	1	1	1	1	1	1	1	1	1	1	1	1	1	1	1	1	1	1	1	1	1	1	1	1	1	1	1	1	1	1	1	1
aba024	ST2	ST208	1	1	1	1	1	1	1	0	1	1	1	1	1	1	1	1	1	1	1	1	1	1	1	1	1	1	1	1	1	1	1	1	1	1	1	1	1	1	1	1	1	1	1	1	1	1	1
aba025	ST2	ST191	1	1	1	1	1	0	0	0	0	0	0	1	1	1	1	1	1	1	1	1	1	1	1	1	1	1	1	1	1	1	1	1	1	1	1	1	1	1	1	1	1	1	1	1	1	1	1
aba027	ST2	ST368	1	1	1	1	1	1	1	0	1	1	1	1	1	1	1	1	1	1	1	1	1	1	1	1	1	1	1	1	1	1	1	1	1	1	1	1	1	1	1	1	1	1	1	1	1	1	1
aba029	ST2831	ST2460	1	1	1	1	0	1	1	1	1	1	1	1	1	1	1	1	1	1	1	1	1	1	1	1	1	1	1	1	1	1	1	1	1	1	1	1	1	1	1	1	1	1	1	0	0	1	1
aba030	ST193	ST2459	1	1	1	1	0	1	1	1	1	1	1	1	1	1	1	1	1	1	1	1	1	1	1	1	1	1	1	1	1	1	1	1	1	1	1	1	1	1	1	1	1	1	1	1	0	1	1
aba032	ST2	ST540	1	1	1	1	1	1	1	1	1	1	1	1	1	1	1	1	1	1	1	1	1	1	1	1	1	1	1	1	1	1	1	1	1	1	1	1	1	1	1	1	1	1	0	1	1	1	1
aba033	ST2	ST1779	1	1	1	1	1	1	1	1	1	1	1	1	1	1	1	1	1	1	1	1	1	1	1	1	1	1	1	1	1	1	1	1	1	1	1	1	1	1	1	1	1	1	1	1	1	1	1
aba035	ST2	ST208	1	1	1	1	1	1	1	0	1	1	1	1	1	1	1	1	1	1	1	1	1	1	1	1	1	1	1	1	1	1	1	1	1	1	1	1	1	1	1	1	1	1	1	1	1	1	1
aba036	ST2	ST1779	1	1	1	1	1	1	1	1	1	1	1	1	1	1	1	1	1	1	1	1	1	1	1	1	1	1	1	1	1	1	1	1	1	1	1	1	1	1	1	1	1	1	1	1	1	1	1
aba038	ST2	ST208	1	1	1	1	1	1	1	0	1	1	1	1	1	1	1	1	1	1	1	1	1	1	1	1	1	1	1	1	1	1	1	1	1	1	1	1	1	1	1	1	1	1	1	1	1	1	1
aba039	ST2	ST1684	1	1	1	1	1	1	1	1	1	1	1	1	1	1	1	1	1	1	1	1	1	1	1	1	1	1	1	1	1	1	1	1	1	1	1	1	1	1	1	1	1	1	1	1	0	1	1
aba042	ST2	ST195	1	0	0	1	1	1	1	1	1	1	1	1	1	1	1	1	1	1	1	1	1	1	1	1	1	1	1	1	1	1	1	1	1	1	1	1	1	1	1	1	1	1	1	1	1	1	1
aba043	ST2	ST369	1	1	1	1	1	0	0	0	0	0	0	1	1	1	1	1	1	1	1	1	1	1	1	1	1	1	1	1	1	1	1	1	1	1	1	1	1	1	1	1	1	1	1	1	1	1	1
aba044	ST2	ST1779	1	1	1	1	1	1	1	1	1	1	1	1	1	1	1	1	1	1	1	1	0	1	1	1	1	1	1	1	1	1	1	1	1	1	1	1	1	1	1	1	1	1	1	1	1	1	1
aba045	ST2	ST1779	1	1	1	1	1	1	1	0	1	1	1	1	1	1	1	1	1	1	1	1	1	1	1	1	1	1	1	1	1	1	1	1	1	1	1	1	1	1	1	1	1	1	1	1	1	1	1
aba046	ST2	ST1779	1	1	1	1	1	1	1	0	1	1	1	1	1	1	1	1	1	1	1	1	1	1	1	1	1	1	1	1	1	1	1	1	1	1	1	1	1	1	1	1	1	1	1	1	1	1	1
aba047	ST2	ST195	1	1	1	1	1	0	0	0	0	0	0	1	1	1	1	1	1	1	1	1	1	1	1	1	1	1	1	1	1	1	1	1	1	1	1	1	1	1	1	1	1	1	1	1	1	1	1
aba048	ST2	ST1779	1	1	1	1	1	1	1	1	1	1	1	1	1	1	1	1	1	1	1	1	0	1	1	1	1	1	1	1	1	1	1	1	1	1	1	1	1	1	1	1	1	1	1	1	1	1	1
aba049	ST2	ST195	1	1	1	1	1	1	1	1	1	1	1	1	1	1	1	1	1	1	1	1	1	1	1	1	1	1	1	1	1	1	1	1	1	1	1	1	1	1	1	1	1	1	1	1	1	1	1
aba050	ST33	ST2371	1	1	1	1	0	1	1	1	1	1	1	1	1	1	1	1	1	1	1	1	1	1	1	1	1	1	1	1	1	1	1	1	1	1	1	1	1	1	1	1	1	1	1	1	1	1	1
aba051	ST2	ST195	1	1	1	1	1	1	1	1	1	1	1	1	1	1	1	1	1	1	1	1	1	1	1	1	1	1	1	1	1	1	1	1	1	1	1	1	1	1	1	1	1	1	1	1	1	1	1
aba052	ST2	ST195	1	1	1	1	1	0	0	0	0	0	0	1	1	1	1	1	1	1	1	1	1	1	1	1	1	1	1	1	1	1	1	1	1	1	1	1	1	1	1	1	1	1	1	1	1	1	1
aba053	ST2	ST1779	1	1	1	1	1	1	1	0	1	1	1	1	1	1	1	1	1	1	1	1	1	1	1	1	1	1	1	1	1	1	1	1	1	1	1	1	1	1	1	1	1	1	1	1	1	1	1
aba055	ST2	ST369	1	1	1	1	1	1	1	0	1	1	1	1	1	1	1	1	1	1	1	1	1	1	1	1	1	1	1	1	1	1	1	1	1	1	1	1	1	1	1	1	1	1	0	1	1	1	1
aba057	ST2	ST1779	1	1	1	1	1	1	1	0	1	1	1	1	1	1	1	1	1	1	1	1	1	1	1	1	1	1	1	1	1	1	1	1	1	1	1	1	1	1	1	1	1	1	1	1	1	1	1
aba059	ST2	ST195	1	1	1	1	1	1	1	1	1	1	1	1	1	1	1	1	1	1	1	1	1	1	1	1	1	1	1	1	1	1	1	1	1	1	1	1	1	1	1	1	1	1	1	1	1	1	1
aba063	ST2	ST195	1	1	1	1	1	1	1	1	1	1	1	1	1	1	1	1	1	1	1	1	0	1	1	1	1	1	1	1	1	1	1	1	1	1	1	1	1	1	1	1	1	1	1	1	1	1	1
aba064	ST2	ST208	1	1	1	1	1	1	1	0	1	1	1	1	1	1	1	1	1	1	1	1	1	1	1	1	1	1	1	1	1	1	1	1	1	1	1	1	1	1	1	1	1	1	1	1	1	1	1
aba065	ST2	ST195	1	1	1	1	1	1	1	1	1	1	1	1	1	1	1	1	1	1	1	1	1	1	1	1	1	1	1	1	1	1	1	1	1	1	1	1	1	1	1	1	1	1	1	1	1	1	1
aba066	ST2	ST938	1	1	1	1	1	1	1	1	1	1	1	1	1	1	1	1	1	1	1	1	1	1	1	1	1	1	1	1	1	1	1	1	1	1	1	1	1	1	1	1	1	1	1	1	1	1	1
aba069	ST2	ST195	1	1	1	1	1	1	1	1	1	1	1	1	1	1	1	1	1	1	1	1	1	1	1	1	1	1	1	1	1	1	1	1	1	1	1	1	1	1	1	1	1	1	1	1	1	1	1
aba070	ST2	ST540	1	1	1	1	1	1	1	1	1	1	1	1	1	1	1	1	1	1	1	1	1	1	1	1	1	1	1	1	1	1	1	1	1	1	1	1	1	1	1	1	1	1	0	1	1	1	1
aba071	ST2	ST195	1	0	0	1	1	1	1	1	1	1	1	1	1	1	1	1	1	1	1	1	1	1	1	1	1	1	1	1	1	1	1	1	1	1	1	1	1	1	1	1	1	1	1	1	1	1	1
aba072	ST2	ST208	1	1	1	1	1	1	1	0	1	1	1	1	1	1	1	1	1	1	1	1	1	1	1	1	1	1	1	1	1	1	1	1	1	1	1	1	1	1	1	1	1	1	1	1	1	1	1
aba074	ST2	ST1779	1	1	1	1	1	1	1	1	1	1	1	1	1	1	1	1	1	1	1	1	1	1	1	1	1	1	1	1	1	1	1	1	1	1	1	1	1	1	1	1	1	1	1	1	1	1	1
aba075	ST2	ST1779	1	1	1	1	1	1	1	1	1	1	1	1	1	1	1	1	1	1	1	1	1	1	1	1	1	1	1	1	1	1	1	1	1	1	1	1	1	1	1	1	1	1	1	1	1	1	1
aba077	ST2	ST191	1	1	1	1	1	1	1	1	1	1	1	1	1	1	1	1	1	1	1	1	1	1	1	1	1	1	1	1	1	1	1	1	1	1	1	1	1	1	1	1	1	1	1	1	1	1	1
aba078	ST2	ST195	1	1	1	1	1	1	1	1	1	1	1	1	1	1	1	1	1	1	1	1	1	1	1	1	1	1	1	1	1	1	1	1	1	1	1	1	1	1	1	1	1	1	1	1	1	1	1
aba079	ST2	ST208	1	1	1	1	1	1	1	0	1	1	1	1	1	1	1	1	1	1	1	1	1	1	1	1	1	1	1	1	1	1	1	1	1	1	1	1	1	1	1	1	1	1	0	1	1	1	1
aba080	ST2	ST540	1	1	1	1	1	1	1	1	1	1	1	1	1	1	1	1	1	1	1	1	0	1	1	1	1	1	1	1	1	1	1	1	1	1	1	1	1	1	1	1	1	1	1	1	1	1	1
aba081	ST2	ST368	1	1	1	1	1	0	0	0	0	0	0	1	1	1	1	1	1	1	1	1	1	1	1	1	1	1	1	1	1	1	1	1	1	1	1	1	1	1	1	1	1	1	1	1	1	1	1
aba082	ST2	ST195	1	1	1	1	1	1	1	1	1	1	1	1	1	1	1	1	1	1	1	1	1	1	1	1	1	1	1	1	1	1	1	1	1	1	1	1	1	1	1	1	1	1	1	1	1	1	1
aba083	ST2	ST208	1	1	1	1	1	1	1	0	1	1	1	1	1	1	1	1	1	1	1	1	1	1	1	1	1	1	1	1	1	1	1	1	1	1	1	1	1	1	1	1	1	1	1	1	1	1	1
aba085	ST40	ST373	1	1	1	1	1	1	1	1	1	1	1	1	1	1	1	1	1	1	1	1	1	1	1	1	1	1	1	1	1	1	1	1	1	1	1	1	1	1	1	1	1	1	0	1	1	1	1
aba088	ST2	ST540	1	1	1	1	1	1	1	1	1	1	1	1	1	1	1	1	1	1	1	1	1	1	1	1	1	1	1	1	1	1	1	1	1	1	1	1	1	1	1	1	1	1	0	1	1	1	1
aba089	ST2	ST369	1	1	1	1	1	1	1	1	1	1	1	1	1	1	1	1	1	1	1	1	0	1	1	1	1	1	1	1	1	1	1	1	1	1	1	1	1	1	1	1	1	1	1	1	1	1	1
aba090	ST2	ST368	1	1	1	1	1	1	1	0	1	1	1	1	1	1	1	1	1	1	1	1	1	1	1	1	1	1	1	1	1	1	1	1	1	1	1	1	1	1	1	1	1	1	1	1	1	1	1
aba091	ST2	ST368	1	1	1	1	1	1	1	0	1	1	1	1	1	1	1	1	1	1	1	1	1	1	1	1	1	1	1	1	1	1	1	1	1	1	1	1	1	1	1	1	1	1	1	1	1	1	1
aba092	ST2	ST369	1	1	1	1	1	1	1	1	1	1	1	1	1	1	1	1	1	1	1	1	1	1	1	1	1	1	1	1	1	1	1	1	1	1	1	1	1	1	1	1	1	1	1	1	1	1	1
aba093	ST2	ST540	1	1	1	1	1	1	1	1	1	1	1	1	1	1	1	1	1	1	1	1	1	1	1	1	1	1	1	1	1	1	1	1	1	1	1	1	1	1	1	1	1	1	1	1	1	1	1
aba095	ST2	ST208	1	1	1	1	1	1	1	0	1	0	0	1	1	1	1	1	1	1	1	1	1	1	1	1	1	1	1	1	1	1	1	1	1	1	1	1	1	1	1	1	1	1	1	1	1	1	1
aba097	ST2	ST540	1	1	1	1	1	1	1	1	1	1	1	1	1	1	1	1	1	1	1	1	1	1	1	1	1	1	1	1	1	1	1	1	1	1	1	1	1	1	1	1	1	1	0	1	1	1	1
aba098	ST2	ST195	1	1	1	1	1	1	1	1	1	1	1	1	1	1	1	1	1	1	1	1	0	1	1	1	1	1	1	1	1	1	1	1	1	1	1	1	1	1	1	1	1	1	1	1	1	1	1
aba101	ST2	ST195	1	1	1	1	1	1	1	1	1	1	1	1	1	1	1	1	1	1	1	1	0	1	1	1	1	1	1	1	1	1	1	1	1	1	1	1	1	1	1	1	1	1	1	1	1	1	1
aba102	ST2	ST208	1	1	1	1	1	1	1	1	1	1	1	1	1	1	1	1	1	1	1	1	1	1	1	1	1	1	1	1	1	1	1	1	1	1	1	1	1	1	1	1	1	1	1	1	1	1	1
aba103	ST2	ST1779	1	1	1	1	1	0	0	0	0	0	0	1	1	1	1	1	1	1	1	1	1	1	1	1	1	1	1	1	1	1	1	1	1	1	1	1	1	1	1	1	1	1	1	1	1	1	1
aba107	ST2	ST195	1	1	1	1	1	1	1	1	1	1	1	1	1	1	1	1	1	1	1	1	1	1	1	1	1	1	1	1	1	1	1	1	1	1	1	1	1	1	1	1	1	1	1	1	1	1	1
aba108	ST2	ST1779	1	1	1	1	1	1	1	1	1	1	1	1	1	1	1	1	1	1	1	1	1	1	1	1	1	1	1	1	1	1	1	1	1	1	1	1	1	1	1	1	1	1	1	1	1	1	1
aba111	ST2	ST208	1	1	1	1	1	1	1	1	1	1	1	1	1	1	1	1	1	1	1	1	1	1	1	1	1	1	1	1	1	1	1	1	1	1	1	1	1	1	1	1	1	1	1	1	1	1	1
aba112	ST2	ST540	1	1	1	1	1	1	1	1	1	1	1	1	1	1	1	1	1	1	1	1	1	1	1	1	1	1	1	1	1	1	1	1	1	1	1	1	1	1	1	1	1	1	1	1	1	1	1
aba114	ST2	ST368	1	1	1	1	1	1	1	0	1	1	1	1	1	1	1	1	1	1	1	1	1	1	1	1	1	1	1	1	1	1	1	1	1	1	1	1	1	1	1	1	1	1	1	1	1	1	1
aba116	ST2	ST195	1	1	1	1	1	1	1	1	1	1	1	1	1	1	1	1	1	1	1	1	0	1	1	1	1	1	1	1	1	1	1	1	1	1	1	1	1	1	1	1	1	1	1	1	1	1	1
aba117	ST2	ST369	1	1	1	1	1	1	1	1	1	1	1	1	1	1	1	1	1	1	1	1	1	1	1	1	1	1	1	1	1	1	1	1	1	1	1	1	1	1	1	1	1	1	1	1	1	1	1
aba118	ST2	ST195	1	1	1	1	1	1	1	1	1	1	1	1	1	1	1	1	1	1	1	1	1	1	1	1	1	1	1	1	1	1	1	1	1	1	1	1	1	1	1	1	1	1	1	1	1	1	1
aba119	ST2	ST540	1	1	1	1	1	0	0	0	0	0	0	1	1	1	1	1	1	1	1	1	1	1	1	1	1	1	1	1	1	1	1	1	1	1	1	1	1	1	1	1	1	1	1	1	1	1	1
aba122	ST2	ST195	1	1	1	1	1	1	1	1	1	1	1	1	1	1	1	1	1	1	1	1	1	1	1	1	1	1	1	1	1	1	1	1	1	1	1	1	1	1	1	1	1	1	1	1	1	1	1
aba124	ST2	ST369	1	1	1	1	1	1	1	0	1	1	1	1	1	1	1	1	1	1	1	1	1	1	1	1	1	1	1	1	1	1	1	1	1	1	1	1	1	1	1	1	1	1	1	1	1	1	1
aba126	ST2	ST368	1	1	1	1	1	1	1	1	1	1	1	1	1	1	1	1	1	1	1	1	1	1	1	1	1	1	1	1	1	1	1	1	1	1	1	1	1	1	1	1	1	1	0	1	1	1	1
aba127	ST2	ST195	1	1	1	1	1	1	1	1	1	1	1	1	1	1	1	1	1	1	1	1	1	1	1	1	1	1	1	1	1	1	1	1	1	1	1	1	1	1	1	1	1	1	1	1	1	1	1
aba128	ST2	ST195	1	1	1	1	1	1	1	1	1	1	1	1	1	1	1	1	1	1	1	1	1	1	1	1	1	1	1	1	1	1	1	1	1	1	1	1	1	1	1	1	1	1	1	1	1	1	1
aba129	ST2	ST540	1	1	1	1	1	1	1	1	1	1	1	1	1	1	1	1	1	1	1	1	1	1	1	1	1	1	1	1	1	1	1	1	1	1	1	1	1	1	1	1	1	1	0	1	1	1	1
aba130	ST2	ST540	1	1	1	1	1	1	1	1	1	1	1	1	1	1	1	1	1	1	1	1	1	1	1	1	1	1	1	1	1	1	1	1	1	1	1	1	1	1	1	1	1	1	0	1	1	1	1
aba131	ST2	ST195	1	1	1	1	1	0	0	0	0	0	0	1	1	1	1	1	1	1	1	1	1	1	1	1	1	1	1	1	1	1	1	1	1	1	1	1	1	1	1	1	1	1	1	1	1	1	1
aba134	ST2	ST195	1	1	1	1	1	1	1	1	1	1	1	1	1	1	1	1	1	1	1	1	1	1	1	1	1	1	1	1	1	1	1	1	1	1	1	1	1	1	1	1	1	1	1	1	1	1	1
aba137	ST2	ST938	1	1	1	1	1	1	1	1	1	1	1	1	1	1	1	1	1	1	1	1	1	1	1	1	1	1	1	1	1	1	1	1	1	1	1	1	1	1	1	1	1	1	1	1	1	1	1
aba138	ST2	ST195	1	0	0	1	1	1	1	1	1	1	1	1	1	1	1	1	1	1	1	1	1	1	1	1	1	1	1	1	1	1	1	1	1	1	1	1	1	1	1	1	1	1	1	1	1	1	1
aba141	ST2	ST208	1	1	1	1	1	1	1	0	1	1	1	1	1	1	1	1	1	1	1	1	1	1	1	1	1	1	1	1	1	1	1	1	1	1	1	1	1	1	1	1	1	1	1	1	1	1	1
aba142	ST2	ST381	1	1	1	1	1	1	1	0	1	1	1	1	1	1	1	1	1	1	1	1	1	1	1	1	1	1	1	1	1	1	1	1	1	1	1	1	1	1	1	1	1	1	1	0	0	1	1
aba143	ST2701	ST2457	1	1	1	1	1	1	1	1	1	1	1	1	1	0	1	1	1	1	1	1	1	1	1	1	1	1	1	1	1	1	1	1	1	1	1	1	1	1	1	1	1	1	0	1	1	1	1
aba146	ST2	ST195	1	1	1	1	1	1	1	1	1	1	1	1	1	1	1	1	1	1	1	1	1	1	1	1	1	1	1	1	1	1	1	1	1	1	1	1	1	1	1	1	1	1	1	1	1	1	1
aba148	ST2	ST208	1	1	1	1	1	1	1	1	1	1	1	1	1	1	1	1	1	1	1	1	1	1	1	1	1	1	1	1	1	1	1	1	1	1	1	1	1	1	1	1	1	1	0	1	1	1	1
aba149	ST2	ST368	1	1	1	1	1	1	1	1	1	1	1	1	1	1	1	1	1	1	1	1	1	1	1	1	1	1	1	1	1	1	1	1	1	1	1	1	1	1	1	1	1	1	1	1	1	1	1
aba150	ST2	ST938	1	1	1	1	1	1	1	1	1	1	1	1	1	1	1	1	1	1	1	1	1	1	1	1	1	1	1	1	1	1	1	1	1	1	1	1	1	1	1	1	1	1	1	1	1	1	1
aba154	ST2	ST938	1	1	1	1	1	1	1	1	1	1	1	1	1	1	1	1	1	1	1	1	1	1	1	1	1	1	1	1	1	1	1	1	1	1	1	1	1	1	1	1	1	1	1	1	1	1	1
aba157	ST2	ST208	1	1	1	1	1	1	1	1	1	1	1	1	1	1	1	1	1	1	1	1	1	1	1	1	1	1	1	1	1	1	1	1	1	1	1	1	1	1	1	1	1	1	1	1	1	1	1
aba159	ST2	ST208	1	1	1	1	1	0	1	0	1	1	1	1	1	1	0	1	1	1	1	1	1	1	1	1	1	1	1	1	1	1	1	1	1	1	1	1	1	1	1	1	1	1	1	1	1	1	1
aba160	ST40	ST373	1	1	1	1	1	1	1	1	1	1	1	1	1	1	1	1	1	1	1	1	1	1	1	1	1	1	1	1	1	1	1	1	1	1	1	1	1	1	1	1	1	1	0	1	1	1	1
aba165	ST2	ST195	1	1	1	1	1	1	1	1	1	1	1	1	1	1	1	1	1	1	1	1	1	1	1	1	1	1	1	1	1	1	1	1	1	1	1	1	1	1	1	1	1	1	1	1	1	1	1
aba166	ST2	ST368	1	1	1	1	1	1	1	0	1	1	1	1	1	1	1	1	1	1	1	1	1	1	1	1	1	1	1	1	1	1	1	1	1	1	1	1	1	1	1	1	1	1	0	1	1	1	1
aba168	ST2	ST1779	1	1	1	1	1	1	1	1	1	1	1	1	1	1	1	1	1	1	1	1	1	1	1	1	1	1	1	1	1	1	1	1	1	1	1	1	1	1	1	1	1	1	1	1	1	1	1
aba169	ST2	ST208	1	1	1	1	1	1	1	1	1	1	1	1	1	1	1	1	1	1	1	1	1	1	1	1	1	1	1	1	1	1	1	1	1	1	1	1	1	1	1	1	1	1	1	1	1	1	1
aba170	ST2	ST368	1	1	1	1	1	0	1	0	1	1	1	1	1	1	0	1	1	1	1	1	1	1	1	1	1	1	1	1	1	1	1	1	1	1	1	1	1	1	1	1	1	1	1	1	1	1	1
aba171	ST2	ST195	1	1	1	1	1	1	1	1	1	1	1	1	1	1	1	1	1	1	1	1	1	1	1	1	1	1	1	1	1	1	1	1	1	1	1	1	1	1	1	1	1	1	1	1	1	1	1
aba175	ST2	ST938	1	1	1	1	1	1	1	1	1	1	1	1	1	1	1	1	1	1	1	1	1	1	1	1	1	1	1	1	1	1	1	1	1	1	1	1	1	1	1	1	1	1	1	1	1	1	1
aba176	ST2	ST368	1	1	1	1	1	1	1	1	1	1	1	1	1	1	1	1	1	1	1	1	0	1	1	1	1	1	1	1	1	1	1	1	1	1	1	1	1	1	1	1	1	1	1	1	1	1	1
aba178	ST2	ST1779	1	1	1	1	1	1	1	1	1	1	1	1	1	1	1	1	1	1	1	1	1	1	1	1	1	1	1	1	1	1	1	1	1	1	1	1	1	1	1	1	1	1	1	1	1	1	1
aba179	ST2	ST368	1	1	1	1	1	1	1	1	1	1	1	1	1	1	1	1	1	1	1	1	0	1	1	1	1	1	1	1	1	1	1	1	1	1	1	1	1	1	1	1	1	1	1	1	1	1	1
aba180	ST132	ST2458	1	1	1	1	0	1	1	1	1	1	1	1	1	1	1	1	1	1	1	1	1	1	1	1	1	1	1	1	1	1	1	1	1	1	1	1	1	1	1	1	1	1	1	1	0	1	1
aba181	ST2	ST540	1	1	1	1	1	1	1	1	1	1	1	1	1	1	1	1	1	1	1	1	1	1	1	1	1	1	1	1	1	1	1	1	1	1	1	1	1	1	1	1	1	1	0	1	1	1	1
aba182	ST2	ST208	1	1	1	1	1	1	1	1	1	1	1	1	1	1	1	1	1	1	1	1	1	1	1	1	1	1	1	1	1	1	1	1	1	1	1	1	1	1	1	1	1	1	1	1	1	1	1
aba183	ST2	ST208	1	1	1	1	1	1	1	1	1	1	1	1	1	1	1	1	1	1	1	1	1	1	1	1	1	1	1	1	1	1	1	1	1	1	1	1	1	1	1	1	1	1	1	1	1	1	1
aba184	ST2	ST540	1	1	1	1	1	1	1	1	1	1	1	1	1	1	1	1	1	1	1	1	1	1	1	1	1	1	1	1	1	1	1	1	1	1	1	1	1	1	1	1	1	1	0	1	1	1	1
aba185	ST2	ST208	1	1	1	1	1	0	0	0	0	0	0	1	1	1	1	1	1	1	1	1	1	1	1	1	1	1	1	1	1	1	1	1	1	1	1	1	1	1	1	1	1	1	0	1	1	1	1
aba186	ST2	ST195	1	1	1	1	1	1	1	1	1	1	1	1	1	1	1	1	1	1	1	1	1	1	1	1	1	1	1	1	1	1	1	1	1	1	1	1	1	1	1	1	1	1	1	1	1	1	1
aba187	ST2034	ST1110	1	1	1	1	0	1	1	0	1	1	1	1	1	1	1	1	1	1	1	1	1	1	1	1	1	1	1	1	1	1	1	1	1	1	1	1	1	1	1	1	1	1	1	1	0	1	1
aba189	ST2	ST195	1	1	1	1	1	1	1	1	1	1	1	1	1	1	1	1	1	1	1	1	1	1	1	1	1	1	1	1	1	1	1	1	1	1	1	1	1	1	1	1	1	1	1	1	1	1	1
aba190	ST2	ST195	1	1	1	1	1	1	1	1	1	1	1	1	1	1	1	1	1	1	1	1	1	1	1	1	1	1	1	1	1	1	1	1	1	1	1	1	1	1	1	1	1	1	1	1	1	1	1
aba191	ST2	ST195	1	1	1	1	1	1	1	1	1	1	1	1	1	1	1	1	1	1	1	1	1	1	1	1	1	1	1	1	1	1	1	1	1	1	1	1	1	1	1	1	1	1	1	1	1	1	1
aba192	ST40	ST373	1	1	1	1	1	1	1	1	1	1	1	1	1	1	1	1	1	1	1	1	1	1	1	1	1	1	1	1	1	1	1	1	1	1	1	1	1	1	1	1	1	1	0	1	1	1	1
aba193	ST2	ST938	1	1	1	1	1	1	1	1	1	1	1	1	1	1	1	1	1	1	1	1	1	1	1	1	1	1	1	1	1	1	1	1	1	1	1	1	1	1	1	1	1	1	1	1	1	1	1
aba194	ST2	ST369	1	1	1	1	1	1	1	0	1	1	1	1	1	1	1	1	1	1	1	1	1	1	1	1	1	1	1	1	1	1	1	1	1	1	1	1	1	1	1	1	1	1	1	1	1	1	1
aba195	ST25	ST229	1	1	1	1	0	1	1	1	1	1	1	1	1	1	1	1	1	1	1	1	1	1	1	1	1	1	1	1	1	1	1	1	1	1	1	1	1	1	1	1	1	1	1	1	1	1	1
abaH047	ST2	ST938	1	1	1	1	1	1	1	1	1	1	1	1	1	1	1	1	1	1	1	1	1	1	1	1	1	1	1	1	1	1	1	1	1	1	1	1	1	1	1	1	1	1	1	1	1	1	1
abaH120	ST1749	ST2339	1	1	1	1	1	1	1	1	1	1	1	1	1	1	1	1	1	1	1	1	1	1	1	1	1	1	1	1	1	1	1	1	1	1	1	1	1	1	1	1	1	1	0	1	0	1	1
abaH122	ST2	ST191	1	1	1	1	1	1	1	1	1	1	1	1	1	1	1	1	1	1	1	1	1	1	1	1	1	1	1	1	1	1	1	1	1	1	1	1	1	1	1	1	1	1	1	1	1	1	1
abaH129	ST2	ST938	1	1	1	1	1	1	1	1	1	1	1	1	1	1	1	1	1	1	1	1	1	1	1	1	1	1	1	1	1	1	1	1	1	1	1	1	1	1	1	1	1	1	1	1	1	1	1
abaH151	ST2	ST191	1	1	1	1	1	1	1	1	1	1	1	1	1	1	1	1	1	1	1	1	1	1	1	1	1	1	1	1	1	1	1	1	1	1	1	1	1	1	1	1	1	1	1	1	1	1	1
abaH169	ST2	ST195	1	0	0	1	1	1	1	1	1	0	0	1	1	1	1	1	1	1	1	1	1	1	1	1	1	1	1	1	1	1	1	1	1	1	1	1	1	1	1	1	1	1	1	1	1	1	1
abaH174	ST2	ST368	1	1	1	1	1	0	0	0	0	0	0	1	1	1	1	1	1	1	1	1	1	1	1	1	1	1	1	1	1	1	1	1	1	1	1	1	1	1	1	1	1	1	1	1	1	1	1
abaH190	ST2	ST195	1	1	1	1	1	1	1	1	1	1	1	1	1	1	1	1	1	1	1	1	1	1	1	1	1	1	1	1	1	1	1	1	1	1	1	1	1	1	1	1	1	1	1	1	1	1	1
abaH192	ST2	ST540	1	1	1	1	1	1	1	0	1	1	1	1	1	1	1	1	1	1	1	1	1	1	1	1	1	1	1	1	1	1	1	1	1	1	1	1	1	1	1	1	1	1	0	1	1	1	1
abaH228	ST2	ST540	1	1	1	1	1	1	1	1	1	1	1	1	1	1	1	1	1	1	1	1	1	1	1	1	1	1	1	1	1	1	1	1	1	1	1	1	1	1	1	1	1	1	0	1	1	1	1
abaH237	ST2	ST195	1	1	1	1	1	1	1	1	1	1	1	1	1	1	1	1	1	1	1	1	1	1	1	1	1	1	1	1	1	1	1	1	1	1	1	1	1	1	1	1	1	1	1	1	1	1	1
abaH272	ST2	ST938	1	1	1	1	1	1	1	1	1	1	1	1	1	1	1	1	1	1	1	1	1	1	1	1	1	1	1	1	1	1	1	1	1	1	1	1	1	1	1	1	1	1	1	1	1	1	1
abaH279	ST2	ST191	1	1	1	1	1	1	1	1	1	1	1	1	1	1	1	1	1	1	1	1	1	1	1	1	1	1	1	1	1	1	1	1	1	1	1	1	1	1	1	1	1	1	1	1	1	1	1
abaH339	ST2	ST195	1	1	1	1	1	0	0	0	0	0	0	1	1	1	1	1	1	1	1	1	1	1	1	1	1	1	1	1	1	1	1	1	1	1	1	1	1	1	1	1	1	1	1	1	1	1	1
abaH377	ST40	ST373	1	1	1	1	1	1	1	1	1	1	1	1	1	1	1	1	1	1	1	1	1	1	1	1	1	1	1	1	1	1	1	1	1	1	1	1	1	1	1	1	1	1	0	1	1	1	1
abaH395	ST33	ST1482	1	1	1	1	0	1	1	1	1	1	1	1	1	1	1	1	1	1	1	1	1	1	1	1	1	1	1	1	1	0	1	1	1	1	1	1	1	1	1	1	1	1	1	1	1	1	1
abaH407	ST2	ST540	1	1	1	1	1	1	1	0	1	1	1	1	1	1	1	1	1	1	1	1	1	1	1	1	1	1	1	1	1	1	1	1	1	1	1	1	1	1	1	1	1	1	0	1	1	1	1
abaH441	ST1159	ST1598	1	1	1	1	1	1	1	1	1	1	1	1	1	1	1	1	1	1	1	1	1	1	1	1	1	1	1	1	1	1	1	1	1	1	1	1	1	1	1	1	1	1	0	1	1	1	1
abaH481	ST2	ST195	1	1	1	1	1	1	1	1	1	1	1	1	1	1	1	1	1	1	1	1	1	1	1	1	1	1	1	1	1	1	1	1	1	1	1	1	1	1	1	1	1	1	1	1	1	1	1
abaH489	ST2	ST540	1	1	1	1	1	1	1	0	1	1	1	1	1	1	1	1	1	1	1	1	1	1	1	1	1	1	1	1	1	1	1	1	1	1	1	1	1	1	1	1	1	1	1	1	1	1	1
abaH547	ST2	ST368	1	1	1	1	1	1	1	1	1	1	1	1	1	1	1	1	1	1	1	1	1	1	1	1	1	1	1	1	1	1	1	1	1	1	1	1	1	1	1	1	1	1	1	1	1	1	1
abaH568	ST2	ST208	1	1	1	1	1	1	1	1	1	1	1	1	1	1	1	1	1	1	1	1	1	1	1	1	1	1	1	1	1	1	1	1	1	1	1	1	1	1	1	1	1	1	1	1	1	1	1
abaH583	ST2	ST540	1	1	1	1	1	0	0	0	0	0	0	1	1	1	1	1	1	1	1	1	1	1	1	1	1	1	1	1	1	1	1	1	1	1	1	1	1	1	1	1	1	1	1	1	1	1	1
abaH591	ST2	ST540	1	1	1	1	1	1	1	0	1	1	1	1	1	1	1	1	1	1	1	1	1	1	1	1	1	1	1	1	1	1	1	1	1	1	1	1	1	1	1	1	1	1	0	1	1	1	1
abaH708	ST25	ST229	1	1	1	1	0	1	1	1	1	1	1	1	1	1	1	1	1	1	1	1	1	1	1	1	1	1	1	1	1	1	1	1	1	1	1	1	1	1	1	1	1	1	1	1	1	1	1
[truncated: 2 more columns]

## Sheet: Supplementary Table S3
Sample_name	Biosample_accession
aba001	SAMN49787708
aba003	SAMN49787709
aba004	SAMN49787710
aba005	SAMN49787711
aba006	SAMN49787712
aba009	SAMN49787713
aba011	SAMN49787714
aba012	SAMN49787715
aba014	SAMN49787716
aba015	SAMN49787717
aba016	SAMN49787718
aba020	SAMN49787719
aba021	SAMN49787720
aba023	SAMN49787721
aba024	SAMN49787722
aba025	SAMN49787723
aba027	SAMN49787724
aba029	SAMN49787725
aba030	SAMN49787726
aba032	SAMN49787727
aba033	SAMN49787728
aba035	SAMN49787729
aba036	SAMN49787730
aba038	SAMN49787731
aba039	SAMN49787732
aba042	SAMN49787733
aba043	SAMN49787734
aba044	SAMN49787735
aba045	SAMN49787736
aba046	SAMN49787737
aba047	SAMN49787738
aba048	SAMN49787739
aba049	SAMN49787740
aba050	SAMN49787741
aba051	SAMN49787742
aba052	SAMN49787743
aba053	SAMN49787744
aba055	SAMN49787745
aba057	SAMN49787746
aba059	SAMN49787747
aba063	SAMN49787748
aba064	SAMN49787749
aba065	SAMN49787750
aba066	SAMN49787751
aba069	SAMN49787752
aba070	SAMN49787753
aba071	SAMN49787754
aba072	SAMN49787755
aba074	SAMN49787756
aba075	SAMN49787757
aba077	SAMN49787758
aba078	SAMN49787759
aba079	SAMN49787760
aba080	SAMN49787761
aba081	SAMN49787762
aba082	SAMN49787763
aba083	SAMN49787764
aba085	SAMN49787765
aba088	SAMN49787766
aba089	SAMN49787767
aba090	SAMN49787768
aba091	SAMN49787769
aba092	SAMN49787770
aba093	SAMN49787771
aba095	SAMN49787772
aba097	SAMN49787773
aba098	SAMN49787774
aba101	SAMN49787775
aba102	SAMN49787776
aba103	SAMN49787777
aba107	SAMN49787778
aba108	SAMN49787779
aba111	SAMN49787780
aba112	SAMN49787781
aba114	SAMN49787782
aba116	SAMN49787783
aba117	SAMN49787784
aba118	SAMN49787785
aba119	SAMN49787786
aba122	SAMN49787787
aba124	SAMN49787788
aba126	SAMN49787789
aba127	SAMN49787790
aba128	SAMN49787791
aba129	SAMN49787792
aba130	SAMN49787793
aba131	SAMN49787794
aba134	SAMN49787795
aba137	SAMN49787796
aba138	SAMN49787797
aba141	SAMN49787798
aba142	SAMN49787799
aba143	SAMN49787800
aba146	SAMN49787801
aba148	SAMN49787802
aba149	SAMN49787803
aba150	SAMN49787804
aba154	SAMN49787805
aba157	SAMN49787806
aba159	SAMN49787807
aba160	SAMN49787808
aba165	SAMN49787809
aba166	SAMN49787810
aba168	SAMN49787811
aba169	SAMN49787812
aba170	SAMN49787813
aba171	SAMN49787814
aba175	SAMN49787815
aba176	SAMN49787816
aba178	SAMN49787817
aba179	SAMN49787818
aba180	SAMN49787819
aba181	SAMN49787820
aba182	SAMN49787821
aba183	SAMN49787822
aba184	SAMN49787823
aba185	SAMN49787824
aba186	SAMN49787825
aba187	SAMN49787826
aba189	SAMN49787827
aba190	SAMN49787828
aba191	SAMN49787829
aba192	SAMN49787830
aba193	SAMN49787831
aba194	SAMN49787832
aba195	SAMN49787833
abaH047	SAMN49787834
abaH120	SAMN49787835
abaH122	SAMN49787836
abaH129	SAMN49787837
abaH151	SAMN49787838
abaH169	SAMN49787839
abaH174	SAMN49787840
abaH190	SAMN49787841
abaH192	SAMN49787842
abaH228	SAMN49787843
abaH237	SAMN49787844
abaH272	SAMN49787845
abaH279	SAMN49787846
abaH339	SAMN49787847
abaH377	SAMN49787848
abaH395	SAMN49787849
abaH407	SAMN49787850
abaH441	SAMN49787851
abaH481	SAMN49787852
abaH489	SAMN49787853
abaH547	SAMN49787854
abaH568	SAMN49787855
abaH583	SAMN49787856
abaH591	SAMN49787857
abaH708	SAMN49787858
